# Supplementary material for: Analyzing Suicide Risk From Linguistic Features in Social Media: Evaluation Study
Source: JMIR Form Res. 2022 Aug 30;6(8):e35563. doi: 10.2196/35563 (PMC9472054; doi:10.2196/35563)
Supplement: Multimedia Appendix 3 [file formative_v6i8e35563_app3.xlsx]

## Sheet: Sheet1
Multimedia Appendix 3: Full list of corrected P values for the Mann-Whitney U test (expert).
	Features	P-Value
0	WC	0.447792
1	Analytic	0.387915
2	Clout	0.00488168
3	Authentic	0.00488168
4	Tone	0.255908
5	WPS	0.731599
6	Sixltr	0.447792
7	Dic	0.387915
8	function	0.0878719
9	pronoun	0.407968
10	ppron	0.204767
11	i	0.0390183
12	we	0.461168
13	you	0.985531
14	shehe	0.887111
15	they	0.821598
16	ipron	0.736958
17	article	0.703985
18	prep	0.731599
19	auxverb	0.352931
20	adverb	0.507436
21	conj	0.780101
22	negate	0.0115244
23	verb	0.352931
24	adj	0.447792
25	compare	0.352931
26	interrog	0.622416
27	number	0.703985
28	quant	0.985531
29	affect	0.887111
30	posemo	0.352931
31	negemo	0.561744
32	anx	0.507436
33	anger	0.530733
34	sad	0.407968
35	social	0.623707
36	family	0.407968
37	friend	0.92779
38	female	0.628861
39	male	0.731599
40	cogproc	0.407968
41	insight	0.622416
42	cause	0.407968
43	discrep	0.0815179
44	tentat	0.911766
45	certain	0.260015
46	differ	0.447792
47	percept	0.736958
48	see	0.952483
49	hear	0.622416
50	feel	0.352931
51	bio	0.497479
52	body	0.717105
53	health	0.407968
54	sexual	0.507436
55	ingest	0.407968
56	drives	0.731599
57	affiliation	0.887111
58	achieve	0.52398
59	power	0.703985
60	reward	0.632803
61	risk	0.622416
62	focuspast	0.407968
63	focuspresent	0.407968
64	focusfuture	0.461168
65	relativ	0.39558
66	motion	0.407968
67	space	0.707372
68	time	0.387915
69	work	0.911766
70	leisure	0.717105
71	home	0.622416
72	money	0.407968
73	relig	0.736958
74	death	0.507436
75	informal	0.52398
76	swear	0.952483
77	netspeak	0.604953
78	assent	0.461168
79	nonflu	0.731599
80	filler	0.815923
81	AllPunc	0.628861
82	Period	0.985531
83	Comma	0.507436
84	Colon	0.928008
85	SemiC	0.632803
86	QMark	0.604953
87	Exclam	0.622416
88	Dash	0.561744
89	Quote	0.407968
90	Apostro	0.440085
91	Parenth	0.887111
92	OtherP	0.561744
93	flesch	0.741459
94	gunning	0.731599
95	syll	0.447792
96	lexicon	0.447792
97	sentence	0.736958
98	fleschkincaid	0.985531
99	smog	0.968499
100	automated	0.780101
101	colemanliau	0.407968
102	linsearwrite	0.887111
103	dale	0.561744
104	diff	0.653289
