# Supplementary material for: Analyzing Suicide Risk From Linguistic Features in Social Media: Evaluation Study
Source: JMIR Form Res. 2022 Aug 30;6(8):e35563. doi: 10.2196/35563 (PMC9472054; doi:10.2196/35563)
Supplement: Multimedia Appendix 4 [file formative_v6i8e35563_app4.xlsx]

## Sheet: Sheet1
Multimedia Appendix 4: Full list of corrected P values for Mann-Whitney U test (crowd).
	Features	P-Value
0	WC	0.00155185
1	Analytic	0.0021613
2	Clout	2.15471e-05
3	Authentic	9.56908e-09
4	Tone	0.0183398
5	WPS	0.327386
6	Sixltr	0.832756
7	Dic	3.59428e-06
8	function	0.000180185
9	pronoun	0.00154398
10	ppron	8.78523e-05
11	i	5.00494e-07
12	we	0.0948539
13	you	0.949314
14	shehe	0.195032
15	they	0.406128
16	ipron	0.471301
17	article	0.0108452
18	prep	0.129838
19	auxverb	0.0652397
20	adverb	0.0112134
21	conj	0.025576
22	negate	0.00103316
23	verb	0.00181159
24	adj	0.0112134
25	compare	0.00334941
26	interrog	0.153468
27	number	0.279645
28	quant	0.679508
29	affect	2.15471e-05
30	posemo	0.766077
31	negemo	8.75405e-07
32	anx	0.00318591
33	anger	0.00113184
34	sad	0.00104315
35	social	0.949314
36	family	0.0666124
37	friend	0.0021613
38	female	0.0196242
39	male	0.0854777
40	cogproc	0.00110727
41	insight	0.00113184
42	cause	0.0335831
43	discrep	0.0308606
44	tentat	0.856698
45	certain	0.000108013
46	differ	0.00656679
47	percept	0.0920646
48	see	0.949314
49	hear	0.00656679
50	feel	0.000108013
51	bio	0.00104315
52	body	0.00166297
53	health	0.00180188
54	sexual	0.308562
55	ingest	0.125581
56	drives	0.0145093
57	affiliation	0.0112134
58	achieve	0.0335831
59	power	0.237364
60	reward	0.00154398
61	risk	0.00656679
62	focuspast	0.478235
63	focuspresent	0.000108013
64	focusfuture	0.0112134
65	relativ	0.161978
66	motion	0.022788
67	space	0.412099
68	time	0.00330493
69	work	0.147374
70	leisure	0.951865
71	home	0.0666124
72	money	0.679508
73	relig	0.266581
74	death	0.255872
75	informal	0.339079
76	swear	0.00330493
77	netspeak	0.856698
78	assent	0.360608
79	nonflu	0.412099
80	filler	0.478235
81	AllPunc	0.0117184
82	Period	0.0392951
83	Comma	0.651956
84	Colon	0.464965
85	SemiC	0.832756
86	QMark	0.856698
87	Exclam	0.137373
88	Dash	0.864193
89	Quote	0.447702
90	Apostro	0.0107764
91	Parenth	0.97941
92	OtherP	0.0331785
93	flesch	0.161978
94	gunning	0.186956
95	syll	0.0021613
96	lexicon	0.00122246
97	sentence	0.00110727
98	fleschkincaid	0.183874
99	smog	0.0760216
100	automated	0.0652397
101	colemanliau	0.0398916
102	linsearwrite	0.129007
103	dale	0.0107764
104	diff	0.033346
