# Supplementary material for: Analyzing Suicide Risk From Linguistic Features in Social Media: Evaluation Study
Source: JMIR Form Res. 2022 Aug 30;6(8):e35563. doi: 10.2196/35563 (PMC9472054; doi:10.2196/35563)
Supplement: Multimedia Appendix 5 [file formative_v6i8e35563_app5.xlsx]

## Sheet: Sheet1
Multimedia Appendix 5: Full list of corrected P values for the Kruskal-Wallis test (expert).
	Features	P-Value
0	WC	0.735757
1	Analytic	0.618292
2	Clout	0.0587817
3	Authentic	0.0587817
4	Tone	0.524176
5	WPS	0.948693
6	Sixltr	0.524176
7	Dic	0.719207
8	function	0.243722
9	pronoun	0.735757
10	ppron	0.524176
11	i	0.243722
12	we	0.842203
13	you	0.96145
14	shehe	0.948693
15	they	0.948693
16	ipron	0.735757
17	article	0.96145
18	prep	0.730034
19	auxverb	0.618292
20	adverb	0.735757
21	conj	0.97535
22	negate	0.131509
23	verb	0.730034
24	adj	0.735757
25	compare	0.735757
26	interrog	0.915723
27	number	0.730034
28	quant	0.948693
29	affect	0.948693
30	posemo	0.524176
31	negemo	0.913749
32	anx	0.735757
33	anger	0.898929
34	sad	0.730034
35	social	0.948693
36	family	0.735757
37	friend	0.719207
38	female	0.941769
39	male	0.948693
40	cogproc	0.719207
41	insight	0.849521
42	cause	0.618292
43	discrep	0.131509
44	tentat	0.470081
45	certain	0.704714
46	differ	0.722309
47	percept	0.975708
48	see	0.996399
49	hear	0.948693
50	feel	0.618292
51	bio	0.735757
52	body	0.948693
53	health	0.735757
54	sexual	0.730034
55	ingest	0.735757
56	drives	0.948693
57	affiliation	0.983754
58	achieve	0.735757
59	power	0.923919
60	reward	0.857946
61	risk	0.735757
62	focuspast	0.735757
63	focuspresent	0.735757
64	focusfuture	0.735757
65	relativ	0.730034
66	motion	0.735757
67	space	0.730034
68	time	0.735757
69	work	0.96145
70	leisure	0.855537
71	home	0.923919
72	money	0.735757
73	relig	0.948693
74	death	0.735757
75	informal	0.891769
76	swear	0.948693
77	netspeak	0.941769
78	assent	0.796375
79	nonflu	0.796375
80	filler	0.948693
81	AllPunc	0.735757
82	Period	0.923919
83	Comma	0.735757
84	Colon	0.983754
85	SemiC	0.948693
86	QMark	0.131509
87	Exclam	0.735757
88	Dash	0.735757
89	Quote	0.735757
90	Apostro	0.618292
91	Parenth	0.735757
92	OtherP	0.618292
93	flesch	0.735757
94	gunning	0.948693
95	syll	0.735757
96	lexicon	0.735757
97	sentence	0.943338
98	fleschkincaid	0.923919
99	smog	0.735757
100	automated	0.941769
101	colemanliau	0.524176
102	linsearwrite	0.96145
103	dale	0.735757
104	diff	0.735757
