# Supplementary material for: Analyzing Suicide Risk From Linguistic Features in Social Media: Evaluation Study
Source: JMIR Form Res. 2022 Aug 30;6(8):e35563. doi: 10.2196/35563 (PMC9472054; doi:10.2196/35563)
Supplement: Multimedia Appendix 6 [file formative_v6i8e35563_app6.xlsx]

## Sheet: Sheet1
Multimedia Appendix 6: Full list of corrected P values for the Kruskal-Wallis test (crowd).
	Features	P-Value
0	WC	0.0126147
1	Analytic	0.00528733
2	Clout	0.000107992
3	Authentic	1.53406e-08
4	Tone	0.0437475
5	WPS	0.225298
6	Sixltr	0.0353281
7	Dic	3.2286e-06
8	function	0.000390246
9	pronoun	0.000741924
10	ppron	0.000310147
11	i	1.79185e-06
12	we	0.0671391
13	you	0.583448
14	shehe	0.307146
15	they	0.696275
16	ipron	0.519855
17	article	0.0100781
18	prep	0.0724404
19	auxverb	0.270625
20	adverb	0.0544637
21	conj	0.0836721
22	negate	0.00320779
23	verb	0.0042735
24	adj	0.0671391
25	compare	0.0213288
26	interrog	0.270625
27	number	0.580633
28	quant	0.688872
29	affect	0.000280302
30	posemo	0.648811
31	negemo	1.31919e-05
32	anx	0.00634681
33	anger	0.00831133
34	sad	0.00562438
35	social	0.784333
36	family	0.225298
37	friend	0.00525974
38	female	0.0353281
39	male	0.346392
40	cogproc	0.00894236
41	insight	0.00774043
42	cause	0.0292934
43	discrep	0.12055
44	tentat	0.995051
45	certain	0.00145993
46	differ	0.0392199
47	percept	0.313346
48	see	0.576909
49	hear	0.0424453
50	feel	0.00136334
51	bio	0.00831133
52	body	0.00837418
53	health	0.00564954
54	sexual	0.19393
55	ingest	0.0532573
56	drives	0.0267446
57	affiliation	0.0319209
58	achieve	0.0649092
59	power	0.128922
60	reward	0.00831133
61	risk	0.0365342
62	focuspast	0.571547
63	focuspresent	0.000698578
64	focusfuture	0.0596694
65	relativ	0.12055
66	motion	0.133556
67	space	0.784333
68	time	0.00136334
69	work	0.489346
70	leisure	0.245977
71	home	0.262922
72	money	0.696275
73	relig	0.302084
74	death	0.270625
75	informal	0.489346
76	swear	0.00831133
77	netspeak	0.156828
78	assent	0.265791
79	nonflu	0.648811
80	filler	0.734108
81	AllPunc	0.0415429
82	Period	0.0553313
83	Comma	0.688872
84	Colon	0.713375
85	SemiC	0.995051
86	QMark	0.50388
87	Exclam	0.426019
88	Dash	0.414807
89	Quote	0.148403
90	Apostro	0.00774043
91	Parenth	0.0147619
92	OtherP	0.0836721
93	flesch	0.0433796
94	gunning	0.156828
95	syll	0.0193746
96	lexicon	0.0095291
97	sentence	0.00774043
98	fleschkincaid	0.101027
99	smog	0.262922
100	automated	0.0424453
101	colemanliau	0.0319209
102	linsearwrite	0.278585
103	dale	0.00528733
104	diff	0.115008
