# Supplementary material for: Analyzing Suicide Risk From Linguistic Features in Social Media: Evaluation Study
Source: JMIR Form Res. 2022 Aug 30;6(8):e35563. doi: 10.2196/35563 (PMC9472054; doi:10.2196/35563)
Supplement: Multimedia Appendix 7 [file formative_v6i8e35563_app7.xlsx]

## Sheet: Sheet1
Multimedia Appendix 7: Spearman correlation coefficients for Linguistic Inquiry and Word Count and TextStat features (expert).
	WC	Analytic	Clout	Authentic	Tone	WPS	Sixltr	Dic	function	pronoun	ppron	i	we	you	shehe	they	ipron	article	prep	auxverb	adverb	conj	negate	verb	adj	compare	interrog	number	quant	affect	posemo	negemo	anx	anger	sad	social	family	friend	female	male	cogproc	insight	cause	discrep	tentat	certain	differ	percept	see
WC	1	-0.0232702	-0.0726049	0.270424	0.0547758	0.45252	0.151385	0.246153	0.279876	0.147706	0.227875	0.189711	0.41522	0.419083	0.379137	0.458929	0.15228	0.239096	0.48782	0.0899006	0.26011	0.306848	0.500113	0.0193679	0.490502	0.629652	0.509593	0.616336	0.467789	0.350988	0.314208	0.574634	0.405285	0.543483	0.486833	0.170159	0.382406	0.360229	0.329489	0.376508	0.0643258	0.352494	0.536722	0.375235	0.137537	0.788728	0.249777	0.354037	0.645559
Analytic	-0.0232702	1	0.414989	-0.497144	0.28889	0.331404	0.437087	-0.704014	-0.74494	-0.857706	-0.777995	-0.723679	-0.0465343	-0.029822	-0.119105	-0.0886414	-0.420307	0.55773	0.251805	-0.639842	-0.579184	-0.564536	-0.410023	-0.730304	-0.0531558	-0.0287146	-0.350495	0.213627	0.0418462	-0.354181	-0.00491877	-0.324536	-0.327061	-0.213478	-0.264599	-0.160331	-0.182019	-0.221902	-0.265668	-0.0743135	-0.381239	-0.355261	-0.112987	-0.167856	-0.108692	-0.179046	-0.323764	-0.229679	0.0916004
Clout	-0.0726049	0.414989	1	-0.61013	0.156	0.1286	0.279889	-0.306157	-0.386119	-0.338629	-0.38276	-0.652855	0.206835	0.222914	0.188336	0.176505	-0.204907	0.133985	-0.0293076	-0.39847	-0.344706	-0.302167	-0.481511	-0.406576	-0.0889642	-0.167221	-0.0840009	-0.0363743	-0.0768426	-0.177269	0.0739857	-0.213645	-0.0721715	-0.0689028	-0.108623	0.514627	0.0196852	0.0720993	0.0670306	0.253029	-0.374584	-0.256648	-0.147619	-0.259238	-0.127242	-0.148104	-0.425561	-0.180209	0.0624555
Authentic	0.270424	-0.497144	-0.61013	1	-0.155577	-0.0945864	-0.307512	0.597895	0.593271	0.541047	0.606521	0.681524	-0.0471856	0.0303917	0.0157203	0.0296712	0.219975	-0.147436	0.278511	0.379799	0.47515	0.388087	0.473012	0.5505	0.210062	0.326746	0.230954	0.121263	0.135099	0.254996	0.0481539	0.351856	0.259158	0.222252	0.212158	-0.140919	0.126604	0.157766	0.177539	-0.0410677	0.318145	0.480652	0.124408	0.133174	0.126992	0.408507	0.372487	0.296385	0.070682
Tone	0.0547758	0.28889	0.156	-0.155577	1	0.173939	0.26306	-0.326697	-0.281454	-0.309522	-0.298262	-0.260738	-0.130058	0.132783	-0.277376	-0.157421	-0.00990914	0.145602	0.135066	-0.0916264	-0.155885	-0.0415238	-0.223796	-0.187493	0.0562492	0.149719	-0.0192933	0.18497	0.226883	0.0417167	0.58541	-0.326527	-0.410457	-0.352559	-0.283288	-0.100364	-0.264438	-0.219818	-0.340177	-0.0463745	0.0774557	0.105773	0.0394541	0.171338	0.285272	-0.0306125	0.0694403	-0.0602153	0.0623306
WPS	0.45252	0.331404	0.1286	-0.0945864	0.173939	1	0.302977	-0.205012	-0.107623	-0.275769	-0.198443	-0.239639	0.179437	0.175481	0.0926935	0.264723	-0.0351	0.325356	0.337445	-0.112489	-0.0603464	0.0933869	0.116656	-0.255069	0.23417	0.339957	0.189739	0.412237	0.259571	0.0340383	0.152598	0.167525	0.0407362	0.119473	0.0988515	-0.0224594	0.0322983	0.130364	0.0129246	0.121782	-0.090788	0.0379022	0.299974	0.126138	0.0147387	0.293614	0.112477	0.0578155	0.333667
Sixltr	0.151385	0.437087	0.279889	-0.307512	0.26306	0.302977	1	-0.414634	-0.455166	-0.456089	-0.500273	-0.446305	0.0460009	0.101933	-0.0741434	-0.00692097	-0.10101	0.270326	0.164785	-0.199172	-0.284625	-0.218712	-0.147346	-0.434256	0.175506	0.170732	0.0218552	0.237162	0.280454	-0.0939229	0.189606	-0.115752	-0.172658	-0.095416	-0.097696	-0.0235794	-0.0769463	-0.0109391	-0.0867336	0.0228544	0.0730263	0.0562421	0.160671	0.073561	0.183849	0.0909664	0.02635	-0.0991142	0.055903
Dic	0.246153	-0.704014	-0.306157	0.597895	-0.326697	-0.205012	-0.414634	1	0.821386	0.761353	0.708281	0.643794	0.117914	0.0382016	0.219643	0.158877	0.371099	-0.269866	0.0932031	0.583695	0.609207	0.476165	0.429518	0.701695	0.166332	0.182174	0.439549	-0.170767	0.0811907	0.393257	-0.00493353	0.523236	0.402499	0.344156	0.376342	0.286474	0.278321	0.251402	0.335535	0.143483	0.310339	0.474082	0.181666	0.144903	0.0406941	0.371019	0.297718	0.332586	0.095986
function	0.279876	-0.74494	-0.386119	0.593271	-0.281454	-0.107623	-0.455166	0.821386	1	0.836479	0.781378	0.694852	0.119374	0.108735	0.250542	0.216352	0.518516	-0.183046	0.18636	0.665732	0.70345	0.538603	0.483917	0.719115	0.129526	0.237333	0.516579	-0.134872	0.0537211	0.334648	-0.0438996	0.479308	0.394022	0.295619	0.332623	0.212924	0.27979	0.232807	0.306249	0.191404	0.337549	0.480334	0.257002	0.26925	0.0926115	0.378005	0.337022	0.367181	0.0997523
pronoun	0.147706	-0.857706	-0.338629	0.541047	-0.309522	-0.275769	-0.456089	0.761353	0.836479	1	0.882948	0.758209	0.115337	0.146609	0.265091	0.167572	0.473273	-0.408528	-0.0451916	0.588793	0.561053	0.498407	0.404634	0.685104	0.0751659	0.104286	0.421764	-0.181145	-0.0325679	0.350683	-0.0359133	0.3989	0.37473	0.311367	0.344672	0.263518	0.261914	0.2505	0.340841	0.156938	0.307693	0.426055	0.163251	0.162899	0.00593575	0.243987	0.208336	0.318705	0.00383601
ppron	0.227875	-0.777995	-0.38276	0.606521	-0.298262	-0.198443	-0.500273	0.708281	0.781378	0.882948	1	0.854498	0.144323	0.146371	0.290965	0.191369	0.228239	-0.369183	0.0138835	0.477766	0.488688	0.504573	0.410409	0.603585	0.102004	0.0909596	0.331223	-0.0653672	-0.0408518	0.397588	0.0222039	0.438235	0.406359	0.333439	0.377739	0.228968	0.289968	0.277652	0.329251	0.192675	0.142763	0.357804	0.152937	0.16975	-0.119907	0.285853	0.157773	0.290074	0.0523518
i	0.189711	-0.723679	-0.652855	0.681524	-0.260738	-0.239639	-0.446305	0.643794	0.694852	0.758209	0.854498	1	0.00744354	-0.011104	0.11497	0.0334237	0.224292	-0.3275	0.0170714	0.535619	0.516368	0.512861	0.442232	0.604937	0.12849	0.116911	0.289069	-0.0268481	0.0211045	0.391368	0.0340507	0.405368	0.343284	0.240787	0.326165	-0.0149219	0.196001	0.222618	0.229737	0.0466315	0.227216	0.365535	0.139836	0.232315	0.00603544	0.248655	0.263115	0.265965	-0.0164304
we	0.41522	-0.0465343	0.206835	-0.0471856	-0.130058	0.179437	0.0460009	0.117914	0.119374	0.115337	0.144323	0.00744354	1	0.350147	0.491309	0.629079	-0.0254157	0.103181	0.174215	-0.0549765	0.0947186	0.0912293	0.133258	-0.0423519	0.190503	0.178274	0.187913	0.228776	0.0893044	0.166487	0.129312	0.261459	0.356462	0.413907	0.344058	0.311791	0.441356	0.372431	0.434687	0.499619	-0.13322	0.0671929	0.107472	0.0387534	-0.0662422	0.268133	0.0373135	0.148044	0.362929
you	0.419083	-0.029822	0.222914	0.0303917	0.132783	0.175481	0.101933	0.0382016	0.108735	0.146609	0.146371	-0.011104	0.350147	1	0.243158	0.417511	0.110358	-0.0468333	0.106896	-0.00499557	0.107815	0.0662173	0.215194	-0.00942333	0.0581315	0.248476	0.209595	0.352052	0.17167	0.132855	0.232118	0.131361	0.158762	0.147527	0.196099	0.317468	0.229988	0.296745	0.185707	0.336723	0.0791971	0.232343	0.191846	0.215066	0.0339394	0.322824	0.111036	0.0806561	0.270027
shehe	0.379137	-0.119105	0.188336	0.0157203	-0.277376	0.0926935	-0.0741434	0.219643	0.250542	0.265091	0.290965	0.11497	0.491309	0.243158	1	0.526766	-0.0480355	-0.00488568	0.207793	-0.0305445	0.144317	0.0835137	0.210853	0.0415074	0.122742	0.114585	0.193114	0.172239	-0.0127491	0.0969248	-0.0225865	0.275901	0.414823	0.478585	0.416388	0.41544	0.640232	0.312265	0.581142	0.601034	-0.148335	0.0462744	0.161377	-0.0028635	-0.14237	0.236472	-0.0242871	0.216039	0.4048
they	0.458929	-0.0886414	0.176505	0.0296712	-0.157421	0.264723	-0.00692097	0.158877	0.216352	0.167572	0.191369	0.0334237	0.629079	0.417511	0.526766	1	0.0363655	0.106575	0.218977	-0.0280379	0.190617	0.193706	0.214545	-0.0123219	0.126967	0.220963	0.267544	0.252256	0.112902	0.0554596	0.0183841	0.23947	0.442974	0.414635	0.297555	0.357748	0.46828	0.428805	0.354847	0.54326	-0.0242418	0.107092	0.167394	0.0915986	-0.033733	0.362804	0.108473	0.130918	0.345648
ipron	0.15228	-0.420307	-0.204907	0.219975	-0.00990914	-0.0351	-0.10101	0.371099	0.518516	0.473273	0.228239	0.224292	-0.0254157	0.110358	-0.0480355	0.0363655	1	0.00698045	0.051649	0.474845	0.436834	0.299837	0.31858	0.414038	0.0101626	0.25016	0.489253	-0.139607	0.206244	0.139627	0.0600688	0.163584	0.0998018	0.0246772	0.0405288	0.036278	-0.06586	0.103865	0.0143083	0.0443229	0.512167	0.458176	0.289928	0.281329	0.341591	0.232442	0.365586	0.276396	0.0112848
article	0.239096	0.55773	0.133985	-0.147436	0.145602	0.325356	0.270326	-0.269866	-0.183046	-0.408528	-0.369183	-0.3275	0.103181	-0.0468333	-0.00488568	0.106575	0.00698045	1	0.434241	-0.196525	-0.216732	-0.082396	-0.0978352	-0.320156	0.161863	0.212131	0.0817082	0.217304	0.208966	-0.242421	-0.0733615	-0.0555937	-0.122256	-0.0120685	-0.137101	-0.132628	0.0149098	-0.0578914	-0.143257	0.0433118	-0.142228	0.00377277	0.0452084	0.0528676	0.037398	0.0638217	-0.0118007	0.119544	0.267041
prep	0.48782	0.251805	-0.0293076	0.278511	0.135066	0.337445	0.164785	0.0932031	0.18636	-0.0451916	0.0138835	0.0170714	0.174215	0.106896	0.207793	0.218977	0.051649	0.434241	1	-0.0504136	0.17554	0.0849026	0.104301	-0.0450489	0.390346	0.511605	0.24752	0.278445	0.31952	0.105859	0.15079	0.230609	0.170888	0.20328	0.211261	0.0186357	0.225539	0.0224413	0.136964	0.166382	-0.060883	0.225885	0.20117	0.188367	0.120959	0.391439	0.0777715	0.192081	0.355874
auxverb	0.0899006	-0.639842	-0.39847	0.379799	-0.0916264	-0.112489	-0.199172	0.583695	0.665732	0.588793	0.477766	0.535619	-0.0549765	-0.00499557	-0.0305445	-0.0280379	0.474845	-0.196525	-0.0504136	1	0.499902	0.414651	0.392147	0.738658	0.100004	0.153321	0.357467	-0.163584	0.168547	0.192564	-0.00602591	0.211759	0.197161	0.0509565	0.164739	0.0813988	0.0491803	0.109974	0.0511128	-0.0307532	0.535156	0.485691	0.271431	0.293716	0.335682	0.173405	0.466035	0.244222	-0.090503
adverb	0.26011	-0.579184	-0.344706	0.47515	-0.155885	-0.0603464	-0.284625	0.609207	0.70345	0.561053	0.488688	0.516368	0.0947186	0.107815	0.144317	0.190617	0.436834	-0.216732	0.17554	0.499902	1	0.438012	0.400701	0.539411	0.180641	0.332814	0.480286	-0.00481811	0.167011	0.334295	0.100542	0.405278	0.296045	0.24014	0.219342	0.104626	0.199466	0.204216	0.241942	0.130002	0.425488	0.49489	0.29204	0.254423	0.283425	0.414064	0.371282	0.237053	0.11954
conj	0.306848	-0.564536	-0.302167	0.388087	-0.0415238	0.0933869	-0.218712	0.476165	0.538603	0.498407	0.504573	0.512861	0.0912293	0.0662173	0.0835137	0.193706	0.299837	-0.082396	0.0849026	0.414651	0.438012	1	0.33433	0.429352	0.267112	0.337366	0.424088	0.115687	0.291039	0.306758	0.193612	0.340486	0.264966	0.220986	0.179815	0.12741	0.10632	0.261563	0.129064	0.198202	0.278429	0.345135	0.206721	0.341377	0.272566	0.289616	0.448445	0.255325	0.137687
negate	0.500113	-0.410023	-0.481511	0.473012	-0.223796	0.116656	-0.147346	0.429518	0.483917	0.404634	0.410409	0.442232	0.133258	0.215194	0.210853	0.214545	0.31858	-0.0978352	0.104301	0.392147	0.400701	0.33433	1	0.336693	0.23839	0.35733	0.319422	0.321993	0.241215	0.237922	0.0287021	0.490881	0.328189	0.319163	0.375841	0.0544266	0.250557	0.275272	0.279141	0.190947	0.340952	0.365933	0.414863	0.296953	0.116797	0.50574	0.468355	0.292074	0.258168
verb	0.0193679	-0.730304	-0.406576	0.5505	-0.187493	-0.255069	-0.434256	0.701695	0.719115	0.685104	0.603585	0.604937	-0.0423519	-0.00942333	0.0415074	-0.0123219	0.414038	-0.320156	-0.0450489	0.738658	0.539411	0.429352	0.336693	1	0.0020925	0.0678564	0.327446	-0.260544	0.0232925	0.297257	0.00350802	0.288598	0.295707	0.140505	0.218662	0.163139	0.146091	0.128762	0.170749	0.0138076	0.478901	0.487608	0.133581	0.209193	0.205629	0.142655	0.391075	0.2484	-0.0694879
adj	0.490502	-0.0531558	-0.0889642	0.210062	0.0562492	0.23417	0.175506	0.166332	0.129526	0.0751659	0.102004	0.12849	0.190503	0.0581315	0.122742	0.126967	0.0101626	0.161863	0.390346	0.100004	0.180641	0.267112	0.23839	0.0020925	1	0.631943	0.261127	0.3016	0.462251	0.362628	0.334503	0.422039	0.23653	0.348066	0.241737	-0.0193758	0.121035	0.146619	0.102257	0.109816	0.0927469	0.256951	0.23342	0.165518	0.264914	0.45032	0.149432	0.272011	0.259588
compare	0.629652	-0.0287146	-0.167221	0.326746	0.149719	0.339957	0.170732	0.182174	0.237333	0.104286	0.0909596	0.116911	0.178274	0.248476	0.114585	0.220963	0.25016	0.212131	0.511605	0.153321	0.332814	0.337366	0.35733	0.0678564	0.631943	1	0.470872	0.396904	0.540866	0.292879	0.313878	0.371374	0.197796	0.301464	0.206131	-0.00735392	0.113959	0.139253	0.118202	0.107321	0.278757	0.470894	0.418489	0.280243	0.357962	0.571317	0.319477	0.24842	0.31885
interrog	0.509593	-0.350495	-0.0840009	0.230954	-0.0192933	0.189739	0.0218552	0.439549	0.516579	0.421764	0.331223	0.289069	0.187913	0.209595	0.193114	0.267544	0.489253	0.0817082	0.24752	0.357467	0.480286	0.424088	0.319422	0.327446	0.261127	0.470872	1	0.164991	0.315696	0.263967	0.159761	0.374093	0.234393	0.27724	0.241092	0.246482	0.210201	0.192822	0.153445	0.218791	0.284613	0.465196	0.534424	0.293725	0.141741	0.453205	0.255615	0.333128	0.235729
number	0.616336	0.213627	-0.0363743	0.121263	0.18497	0.412237	0.237162	-0.170767	-0.134872	-0.181145	-0.0653672	-0.0268481	0.228776	0.352052	0.172239	0.252256	-0.139607	0.217304	0.278445	-0.163584	-0.00481811	0.115687	0.321993	-0.260544	0.3016	0.396904	0.164991	1	0.334724	0.105273	0.296431	0.233398	0.09858	0.233337	0.133367	-0.00887619	0.152989	0.213402	0.0816069	0.254836	-0.0988451	0.0335466	0.34038	0.221466	0.0901977	0.428229	0.153458	0.165927	0.425561
quant	0.467789	0.0418462	-0.0768426	0.135099	0.226883	0.259571	0.280454	0.0811907	0.0537211	-0.0325679	-0.0408518	0.0211045	0.0893044	0.17167	-0.0127491	0.112902	0.206244	0.208966	0.31952	0.168547	0.167011	0.291039	0.241215	0.0232925	0.462251	0.540866	0.315696	0.334724	1	0.210462	0.371319	0.253002	0.0529851	0.133496	0.0360251	0.0220105	-0.00903463	0.0613694	0.0184023	0.0288123	0.342021	0.370857	0.3328	0.327335	0.498684	0.479987	0.321528	0.130078	0.263825
affect	0.350988	-0.354181	-0.177269	0.254996	0.0417167	0.0340383	-0.0939229	0.393257	0.334648	0.350683	0.397588	0.391368	0.166487	0.132855	0.0969248	0.0554596	0.139627	-0.242421	0.105859	0.192564	0.334295	0.306758	0.237922	0.297257	0.362628	0.292879	0.263967	0.105273	0.210462	1	0.61021	0.645736	0.289894	0.36878	0.351027	0.136697	0.0834424	0.192421	0.189062	0.0604556	0.134926	0.268552	0.191795	0.216846	0.105382	0.346951	0.213108	0.134678	0.113738
posemo	0.314208	-0.00491877	0.0739857	0.0481539	0.58541	0.152598	0.189606	-0.00493353	-0.0438996	-0.0359133	0.0222039	0.0340507	0.129312	0.232118	-0.0225865	0.0183841	0.0600688	-0.0733615	0.15079	-0.00602591	0.100542	0.193612	0.0287021	0.00350802	0.334503	0.313878	0.159761	0.296431	0.371319	0.61021	1	0.179989	-0.028621	0.0587457	0.0621598	0.101209	-0.0153385	0.0164268	0.00398299	0.0567279	0.168195	0.268331	0.139243	0.301756	0.317255	0.266074	0.2264	0.0222558	0.118878
negemo	0.574634	-0.324536	-0.213645	0.351856	-0.326527	0.167525	-0.115752	0.523236	0.479308	0.3989	0.438235	0.405368	0.261459	0.131361	0.275901	0.23947	0.163584	-0.0555937	0.230609	0.211759	0.405278	0.340486	0.490881	0.288598	0.422039	0.371374	0.374093	0.233398	0.253002	0.645736	0.179989	1	0.4313	0.58486	0.483602	0.151629	0.287923	0.366996	0.364043	0.211453	0.102368	0.260569	0.326517	0.195708	-0.00331763	0.580797	0.193806	0.314252	0.317512
anx	0.405285	-0.327061	-0.0721715	0.259158	-0.410457	0.0407362	-0.172658	0.402499	0.394022	0.37473	0.406359	0.343284	0.356462	0.158762	0.414823	0.442974	0.0998018	-0.122256	0.170888	0.197161	0.296045	0.264966	0.328189	0.295707	0.23653	0.197796	0.234393	0.09858	0.0529851	0.289894	-0.028621	0.4313	1	0.502991	0.498676	0.200894	0.503112	0.479573	0.504938	0.346254	-0.0123843	0.165276	0.191369	0.136406	0.010084	0.353588	0.031741	0.225209	0.290854
anger	0.543483	-0.213478	-0.0689028	0.222252	-0.352559	0.119473	-0.095416	0.344156	0.295619	0.311367	0.333439	0.240787	0.413907	0.147527	0.478585	0.414635	0.0246772	-0.0120685	0.20328	0.0509565	0.24014	0.220986	0.319163	0.140505	0.348066	0.301464	0.27724	0.233337	0.133496	0.36878	0.0587457	0.58486	0.502991	1	0.504749	0.239067	0.355838	0.320349	0.442165	0.293683	-0.0418575	0.190173	0.246966	0.066782	0.0127459	0.484405	0.0692482	0.244868	0.364924
sad	0.486833	-0.264599	-0.108623	0.212158	-0.283288	0.0988515	-0.097696	0.376342	0.332623	0.344672	0.377739	0.326165	0.344058	0.196099	0.416388	0.297555	0.0405288	-0.137101	0.211261	0.164739	0.219342	0.179815	0.375841	0.218662	0.241737	0.206131	0.241092	0.133367	0.0360251	0.351027	0.0621598	0.483602	0.498676	0.504749	1	0.121506	0.470596	0.412707	0.471379	0.293014	0.0137882	0.12986	0.179763	0.164197	-0.107384	0.430263	0.172535	0.274635	0.321626
social	0.170159	-0.160331	0.514627	-0.140919	-0.100364	-0.0224594	-0.0235794	0.286474	0.212924	0.263518	0.228968	-0.0149219	0.311791	0.317468	0.41544	0.357748	0.036278	-0.132628	0.0186357	0.0813988	0.104626	0.12741	0.0544266	0.163139	-0.0193758	-0.00735392	0.246482	-0.00887619	0.0220105	0.136697	0.101209	0.151629	0.200894	0.239067	0.121506	1	0.307972	0.302543	0.299719	0.45287	-0.0232454	0.140519	0.0902097	0.0680961	0.0191511	0.136974	-0.049834	0.0771618	0.141319
family	0.382406	-0.182019	0.0196852	0.126604	-0.264438	0.0322983	-0.0769463	0.278321	0.27979	0.261914	0.289968	0.196001	0.441356	0.229988	0.640232	0.46828	-0.06586	0.0149098	0.225539	0.0491803	0.199466	0.10632	0.250557	0.146091	0.121035	0.113959	0.210201	0.152989	-0.00903463	0.0834424	-0.0153385	0.287923	0.503112	0.355838	0.470596	0.307972	1	0.328471	0.696692	0.450015	-0.0542393	0.0850786	0.139253	0.0900973	-0.129348	0.290491	0.00985806	0.187102	0.336165
friend	0.360229	-0.221902	0.0720993	0.157766	-0.219818	0.130364	-0.0109391	0.251402	0.232807	0.2505	0.277652	0.222618	0.372431	0.296745	0.312265	0.428805	0.103865	-0.0578914	0.0224413	0.109974	0.204216	0.261563	0.275272	0.128762	0.146619	0.139253	0.192822	0.213402	0.0613694	0.192421	0.0164268	0.366996	0.479573	0.320349	0.412707	0.302543	0.328471	1	0.519791	0.487793	0.0274869	0.163976	0.151808	0.0897516	0.00439544	0.317897	0.102456	0.197057	0.262185
female	0.329489	-0.265668	0.0670306	0.177539	-0.340177	0.0129246	-0.0867336	0.335535	0.306249	0.340841	0.329251	0.229737	0.434687	0.185707	0.581142	0.354847	0.0143083	-0.143257	0.136964	0.0511128	0.241942	0.129064	0.279141	0.170749	0.102257	0.118202	0.153445	0.0816069	0.0184023	0.189062	0.00398299	0.364043	0.504938	0.442165	0.471379	0.299719	0.696692	0.519791	1	0.367143	-0.0124072	0.12976	0.0963752	0.0256255	-0.0656394	0.288942	0.0472948	0.190495	0.270622
male	0.376508	-0.0743135	0.253029	-0.0410677	-0.0463745	0.121782	0.0228544	0.143483	0.191404	0.156938	0.192675	0.0466315	0.499619	0.336723	0.601034	0.54326	0.0443229	0.0433118	0.166382	-0.0307532	0.130002	0.198202	0.190947	0.0138076	0.109816	0.107321	0.218791	0.254836	0.0288123	0.0604556	0.0567279	0.211453	0.346254	0.293683	0.293014	0.45287	0.450015	0.487793	0.367143	1	-0.103239	0.098844	0.235453	0.0473601	-0.0494299	0.259709	0.0463525	0.15588	0.400427
cogproc	0.0643258	-0.381239	-0.374584	0.318145	0.0774557	-0.090788	0.0730263	0.310339	0.337549	0.307693	0.142763	0.227216	-0.13322	0.0791971	-0.148335	-0.0242418	0.512167	-0.142228	-0.060883	0.535156	0.425488	0.278429	0.340952	0.478901	0.0927469	0.278757	0.284613	-0.0988451	0.342021	0.134926	0.168195	0.102368	-0.0123843	-0.0418575	0.0137882	-0.0232454	-0.0542393	0.0274869	-0.0124072	-0.103239	1	0.607445	0.329207	0.468385	0.57736	0.244418	0.670412	0.0317284	-0.0672863
insight	0.352494	-0.355261	-0.256648	0.480652	0.105773	0.0379022	0.0562421	0.474082	0.480334	0.426055	0.357804	0.365535	0.0671929	0.232343	0.0462744	0.107092	0.458176	0.00377277	0.225885	0.485691	0.49489	0.345135	0.365933	0.487608	0.256951	0.470894	0.465196	0.0335466	0.370857	0.268552	0.268331	0.260569	0.165276	0.190173	0.12986	0.140519	0.0850786	0.163976	0.12976	0.098844	0.607445	1	0.408167	0.302755	0.393694	0.405262	0.432186	0.164092	0.110304
cause	0.536722	-0.112987	-0.147619	0.124408	0.0394541	0.299974	0.160671	0.181666	0.257002	0.163251	0.152937	0.139836	0.107472	0.191846	0.161377	0.167394	0.289928	0.0452084	0.20117	0.271431	0.29204	0.206721	0.414863	0.133581	0.23342	0.418489	0.534424	0.34038	0.3328	0.191795	0.139243	0.326517	0.191369	0.246966	0.179763	0.0902097	0.139253	0.151808	0.0963752	0.235453	0.329207	0.408167	1	0.363119	0.104748	0.450652	0.265567	0.144869	0.239485
discrep	0.375235	-0.167856	-0.259238	0.133174	0.171338	0.126138	0.073561	0.144903	0.26925	0.162899	0.16975	0.232315	0.0387534	0.215066	-0.0028635	0.0915986	0.281329	0.0528676	0.188367	0.293716	0.254423	0.341377	0.296953	0.209193	0.165518	0.280243	0.293725	0.221466	0.327335	0.216846	0.301756	0.195708	0.136406	0.066782	0.164197	0.0680961	0.0900973	0.0897516	0.0256255	0.0473601	0.468385	0.302755	0.363119	1	0.438177	0.310338	0.502757	0.183499	0.198111
tentat	0.137537	-0.108692	-0.127242	0.126992	0.285272	0.0147387	0.183849	0.0406941	0.0926115	0.00593575	-0.119907	0.00603544	-0.0662422	0.0339394	-0.14237	-0.033733	0.341591	0.037398	0.120959	0.335682	0.283425	0.272566	0.116797	0.205629	0.264914	0.357962	0.141741	0.0901977	0.498684	0.105382	0.317255	-0.00331763	0.010084	0.0127459	-0.107384	0.0191511	-0.129348	0.00439544	-0.0656394	-0.0494299	0.57736	0.393694	0.104748	0.438177	1	0.154706	0.507076	0.0804154	0.0784533
certain	0.788728	-0.179046	-0.148104	0.408507	-0.0306125	0.293614	0.0909664	0.371019	0.378005	0.243987	0.285853	0.248655	0.268133	0.322824	0.236472	0.362804	0.232442	0.0638217	0.391439	0.173405	0.414064	0.289616	0.50574	0.142655	0.45032	0.571317	0.453205	0.428229	0.479987	0.346951	0.266074	0.580797	0.353588	0.484405	0.430263	0.136974	0.290491	0.317897	0.288942	0.259709	0.244418	0.405262	0.450652	0.310338	0.154706	1	0.305843	0.329092	0.517389
differ	0.249777	-0.323764	-0.425561	0.372487	0.0694403	0.112477	0.02635	0.297718	0.337022	0.208336	0.157773	0.263115	0.0373135	0.111036	-0.0242871	0.108473	0.365586	-0.0118007	0.0777715	0.466035	0.371282	0.448445	0.468355	0.391075	0.149432	0.319477	0.255615	0.153458	0.321528	0.213108	0.2264	0.193806	0.031741	0.0692482	0.172535	-0.049834	0.00985806	0.102456	0.0472948	0.0463525	0.670412	0.432186	0.265567	0.502757	0.507076	0.305843	1	0.123132	0.101504
percept	0.354037	-0.229679	-0.180209	0.296385	-0.0602153	0.0578155	-0.0991142	0.332586	0.367181	0.318705	0.290074	0.265965	0.148044	0.0806561	0.216039	0.130918	0.276396	0.119544	0.192081	0.244222	0.237053	0.255325	0.292074	0.2484	0.272011	0.24842	0.333128	0.165927	0.130078	0.134678	0.0222558	0.314252	0.225209	0.244868	0.274635	0.0771618	0.187102	0.197057	0.190495	0.15588	0.0317284	0.164092	0.144869	0.183499	0.0804154	0.329092	0.123132	1	0.461839
see	0.645559	0.0916004	0.0624555	0.070682	0.0623306	0.333667	0.055903	0.095986	0.0997523	0.00383601	0.0523518	-0.0164304	0.362929	0.270027	0.4048	0.345648	0.0112848	0.267041	0.355874	-0.090503	0.11954	0.137687	0.258168	-0.0694879	0.259588	0.31885	0.235729	0.425561	0.263825	0.113738	0.118878	0.317512	0.290854	0.364924	0.321626	0.141319	0.336165	0.262185	0.270622	0.400427	-0.0672863	0.110304	0.239485	0.198111	0.0784533	0.517389	0.101504	0.461839	1
hear	0.582189	-0.158195	0.00501124	0.121569	-0.167457	0.208718	-0.0763237	0.279215	0.258578	0.252201	0.268301	0.158514	0.55068	0.374648	0.524904	0.610853	0.0392559	0.0217316	0.188214	0.0230405	0.247102	0.220082	0.350515	0.112626	0.262023	0.312045	0.317839	0.304687	0.16012	0.250583	0.096449	0.383908	0.441175	0.600258	0.543524	0.311209	0.507836	0.446083	0.455122	0.392927	0.0584548	0.151677	0.233181	0.153494	-0.0223767	0.445833	0.13623	0.343582	0.54234
feel	0.548646	-0.374064	-0.214312	0.336571	-0.236529	-0.0046464	-0.156407	0.462947	0.431172	0.431266	0.435354	0.396785	0.310343	0.325973	0.35153	0.315004	0.228	-0.17559	0.184505	0.242376	0.377772	0.276075	0.479194	0.309051	0.314125	0.366669	0.324753	0.198493	0.221167	0.423408	0.127793	0.528575	0.560275	0.542129	0.671768	0.147861	0.362427	0.43374	0.391517	0.327316	0.204749	0.328429	0.330382	0.242091	0.103233	0.537551	0.248443	0.40666	0.405565
bio	0.560235	-0.358072	-0.19761	0.399112	-0.221013	0.119995	-0.0737046	0.532209	0.482913	0.474653	0.482773	0.430543	0.192424	0.163166	0.318268	0.230687	0.215369	-0.126306	0.24531	0.271398	0.384593	0.323759	0.363572	0.275535	0.315306	0.300877	0.421174	0.212084	0.117603	0.35944	0.0923885	0.6212	0.356352	0.500082	0.385982	0.127332	0.268048	0.193412	0.312477	0.236848	0.0753085	0.28302	0.293995	0.13651	-0.0662385	0.539071	0.178251	0.306581	0.260215
body	0.440864	-0.161441	0.019489	0.17359	-0.274374	0.0542555	-0.101931	0.307721	0.242277	0.296707	0.311705	0.224035	0.341087	0.222305	0.524778	0.304519	0.0134766	-0.0489406	0.169226	0.0121251	0.162157	0.117269	0.283761	0.120827	0.199135	0.126438	0.190538	0.193776	0.0176791	0.178519	-0.0054253	0.377782	0.393855	0.62114	0.53228	0.246264	0.470087	0.390462	0.5238	0.342684	-0.100511	0.0533349	0.115569	-0.020123	-0.087345	0.374288	-0.0246035	0.226827	0.325096
health	0.567868	-0.247696	-0.15236	0.288708	-0.244326	0.122261	-0.0197197	0.377012	0.347006	0.314349	0.359503	0.344044	0.252456	0.288638	0.305687	0.263177	0.144177	-0.0827934	0.216919	0.175779	0.307481	0.229309	0.355134	0.204036	0.287407	0.3366	0.36021	0.250482	0.18331	0.372901	0.124058	0.542756	0.56522	0.533376	0.611113	0.0634686	0.377392	0.32317	0.380665	0.220783	0.0712259	0.235837	0.226829	0.197409	0.0312409	0.505806	0.188152	0.211439	0.291832
sexual	0.280043	-0.156515	-0.0315975	0.166763	-0.285586	-0.0873075	-0.0849211	0.218744	0.201007	0.2482	0.253916	0.229797	0.325079	0.17752	0.410571	0.182386	-0.0327148	-0.114823	0.144428	0.000264462	0.229917	0.0710363	0.17252	0.0708921	0.183691	0.157942	0.0812738	0.159613	0.0576729	0.234051	0.0776519	0.303302	0.270573	0.382041	0.317722	0.119254	0.346192	0.311641	0.548626	0.258149	-0.0631744	0.0901767	0.0383066	-0.0176084	-0.0788583	0.248851	-0.026172	0.235867	0.220604
ingest	0.332438	-0.126288	-0.0471578	0.177035	-0.239422	0.0254299	-0.0827813	0.223079	0.192469	0.223521	0.252064	0.244211	0.376854	0.231139	0.475829	0.36903	-0.0243079	-0.0641077	0.197541	0.0188984	0.201563	0.146823	0.224354	0.0827548	0.246404	0.196769	0.168183	0.190782	0.071209	0.0558798	-0.0288127	0.242548	0.46635	0.380321	0.439366	0.0875213	0.476589	0.337503	0.394295	0.341263	-0.0686854	0.0613044	0.0859813	0.0590523	-0.0398879	0.312596	0.0559933	0.111681	0.226743
drives	0.282521	-0.0077378	0.200085	0.0137355	0.0316666	0.26947	0.0916322	0.0523054	0.0812931	-0.0217512	0.0773176	0.00621309	0.248827	0.0326195	0.132256	0.164354	-0.11011	0.0155452	0.210707	-0.0606144	0.126522	0.151934	-0.0114404	0.0325162	0.154944	0.183865	0.213183	0.216702	0.158125	0.252281	0.322693	0.299881	0.133745	0.159517	0.1519	0.318456	0.198265	0.199715	0.166545	0.199069	-0.117084	-0.0117081	0.126759	0.104751	0.0330014	0.206873	0.000473506	-0.00297223	0.126461
affiliation	0.624947	-0.112569	0.0772251	0.181507	0.0749919	0.300878	0.0339314	0.324367	0.306369	0.162471	0.229734	0.149583	0.350808	0.239463	0.284642	0.310488	0.0901979	0.0777996	0.359544	0.13563	0.322265	0.360208	0.351479	0.12551	0.286318	0.406454	0.43262	0.38773	0.328671	0.317948	0.309121	0.504659	0.238442	0.358873	0.32621	0.414288	0.271855	0.335735	0.290508	0.315319	0.0161316	0.23932	0.309456	0.309358	0.123712	0.536978	0.162654	0.220866	0.414688
achieve	0.6435	0.0760977	-0.0800014	0.162591	0.21174	0.425348	0.2082	0.0745513	0.113297	-0.0198892	0.0620782	0.102114	0.218708	0.175233	0.1305	0.203463	0.066862	0.109667	0.40914	0.0589722	0.186643	0.210604	0.263075	-0.0070081	0.357657	0.461835	0.383892	0.473513	0.450309	0.307913	0.426233	0.381234	0.154838	0.299704	0.231603	0.0490186	0.123329	0.128823	0.124443	0.162946	0.109153	0.269095	0.439352	0.312444	0.213292	0.558798	0.275842	0.0955711	0.346566
power	0.652126	0.0805293	0.0656102	0.0674167	-0.0145273	0.366712	0.172004	0.147972	0.158445	0.0299546	0.10775	0.0649747	0.281633	0.147337	0.254058	0.269797	-0.0580143	0.1907	0.447534	0.0254458	0.14827	0.196475	0.255026	-0.0386154	0.401315	0.452213	0.401509	0.400874	0.336108	0.295394	0.203325	0.48973	0.315812	0.374188	0.27978	0.295034	0.272648	0.208926	0.21503	0.266248	-0.0781877	0.185231	0.421266	0.206561	0.0779222	0.50446	0.0461672	0.142476	0.387927
reward	0.563414	-0.0922064	-0.118215	0.22068	0.201068	0.298299	-0.0100578	0.181154	0.23467	0.105512	0.168748	0.200196	0.191499	0.168024	0.100221	0.191484	0.164453	0.0971109	0.367485	0.125895	0.322952	0.392747	0.354416	0.0950238	0.340514	0.533077	0.404165	0.443959	0.412051	0.297627	0.362877	0.388862	0.177352	0.175046	0.227122	0.0757322	0.17601	0.176208	0.106245	0.254655	0.0559165	0.248119	0.310123	0.338741	0.254809	0.439737	0.22817	0.241845	0.286602
risk	0.498846	-0.174481	-0.0621302	0.145722	-0.223976	0.144205	-0.025063	0.225285	0.244431	0.21245	0.285027	0.280037	0.37774	0.131419	0.334388	0.397551	0.0549144	0.00063855	0.197853	0.103618	0.281354	0.17766	0.258963	0.0735678	0.286252	0.215832	0.250819	0.287319	0.12687	0.263023	0.0940114	0.478916	0.517878	0.50589	0.584301	0.061115	0.346803	0.468731	0.334333	0.254117	-0.014726	0.0773413	0.217049	0.253169	-0.00793031	0.411179	0.0892461	0.17203	0.332671
focuspast	0.540496	-0.17148	-0.174414	0.445793	-0.191414	0.197743	-0.112921	0.401568	0.450627	0.319038	0.391216	0.359825	0.310453	0.159548	0.376895	0.34268	0.205755	0.189525	0.425052	0.196759	0.359734	0.410604	0.442919	0.260196	0.329006	0.38667	0.344521	0.306318	0.292962	0.183233	0.083129	0.44421	0.352789	0.391406	0.317802	0.205329	0.305624	0.336702	0.288555	0.355121	0.0767995	0.376944	0.319578	0.162259	0.035508	0.521481	0.221983	0.390866	0.363911
focuspresent	-0.157166	-0.631027	-0.445707	0.382084	-0.062213	-0.321176	-0.415609	0.440649	0.504166	0.529757	0.417743	0.493387	-0.151158	-0.0875583	-0.203261	-0.17808	0.371894	-0.331197	-0.21272	0.613767	0.398514	0.319091	0.222194	0.674561	-0.0432299	-0.00636322	0.201417	-0.302361	0.00493271	0.248654	-0.00674176	0.124679	0.0162903	-0.0421693	0.0197839	-0.0455174	-0.0381341	-0.0324788	-0.00209134	-0.188994	0.468162	0.312089	0.035555	0.203448	0.237193	-0.00346609	0.331422	0.0570053	-0.228063
focusfuture	0.668065	-0.154715	-0.099667	0.308829	0.0111015	0.20038	0.104048	0.291569	0.244983	0.150393	0.213309	0.131554	0.367821	0.336741	0.254654	0.397806	0.041337	0.0055106	0.251874	0.13143	0.286689	0.237372	0.434957	0.150627	0.34665	0.429817	0.270861	0.390591	0.318572	0.198837	0.201659	0.439075	0.282958	0.435182	0.337616	0.109278	0.282326	0.270748	0.294019	0.244831	0.156666	0.275931	0.341515	0.235585	0.156692	0.627863	0.203461	0.24143	0.457811
relativ	0.474808	0.0478255	-0.114401	0.53232	-0.07862	0.186449	-0.100241	0.240396	0.260132	0.107871	0.197796	0.164313	0.12967	0.0863715	0.223056	0.181319	-0.00806882	0.282536	0.607501	-0.0266269	0.25008	0.118249	0.274994	0.107834	0.314882	0.339303	0.185558	0.388193	0.189538	0.0527393	-0.0147974	0.327377	0.246825	0.240555	0.262205	-0.0306384	0.222697	0.118752	0.209277	0.127559	-0.0836982	0.148896	0.120507	0.119181	-0.0172921	0.45404	0.0483644	0.291838	0.381115
motion	0.62958	-0.0532414	-0.0887646	0.409195	0.0602453	0.282794	-0.0718154	0.288287	0.332503	0.194504	0.253085	0.186567	0.230905	0.182243	0.338886	0.299902	0.121992	0.234892	0.517424	0.109065	0.307171	0.300243	0.456231	0.182324	0.354111	0.423612	0.337927	0.463272	0.314519	0.206996	0.192516	0.423212	0.307908	0.389206	0.307593	0.177355	0.293149	0.26535	0.326585	0.315915	0.0265538	0.30007	0.30229	0.294551	0.142911	0.542435	0.171362	0.297694	0.479623
space	0.489461	0.196766	0.0425873	0.303737	-0.0182495	0.242366	0.00394238	0.160453	0.214181	0.0323932	0.0984198	0.0588633	0.184267	0.115551	0.249739	0.203435	-0.00146756	0.352642	0.586145	-0.0770606	0.17411	0.0262818	0.154346	-0.0335986	0.240152	0.267644	0.194486	0.389612	0.196064	0.085084	0.0720229	0.330996	0.221448	0.306749	0.174059	0.119908	0.2098	0.0937701	0.209495	0.174276	-0.116059	0.132747	0.122046	0.167362	0.0160457	0.408134	9.66541e-05	0.250283	0.376006
time	0.541057	-0.229777	-0.292285	0.556735	-0.125435	0.173862	-0.109371	0.424557	0.373132	0.258911	0.326935	0.378565	0.160855	0.171008	0.197325	0.209662	0.0927023	0.111293	0.364253	0.220622	0.381	0.3297	0.437772	0.290952	0.334321	0.329888	0.275483	0.420036	0.225196	0.217651	0.0630113	0.467152	0.297228	0.27735	0.386017	0.000623985	0.265165	0.286934	0.248843	0.169082	0.0648144	0.226199	0.217196	0.163577	0.0150569	0.524253	0.261382	0.405627	0.330879
work	0.598502	0.0976288	-0.0196295	0.132846	0.185388	0.336977	0.322836	0.060212	0.0568454	-0.06148	-0.0266203	-0.00345838	0.175403	0.170185	0.080748	0.190316	0.100006	0.240733	0.396698	0.0228809	0.14078	0.133959	0.280739	-0.111596	0.227296	0.43507	0.401088	0.486434	0.413054	0.135156	0.24461	0.272959	0.0982827	0.241593	0.15755	-0.0256	0.0424943	0.045512	0.0696863	0.100665	0.104331	0.250028	0.473625	0.279458	0.159372	0.519428	0.176617	0.0668471	0.327539
leisure	0.471742	0.13037	-0.013564	0.0739644	0.269356	0.346246	0.103573	0.0184929	0.0599204	-0.0922027	-0.0454513	-0.0433987	0.205196	0.196429	0.142379	0.153951	0.0458491	0.233236	0.316544	0.00657602	0.15764	0.217083	0.241157	-0.0579475	0.302546	0.453587	0.247686	0.450104	0.342846	0.189626	0.310176	0.269959	0.0498006	0.173169	0.0933875	0.0703165	0.125845	0.185578	0.120054	0.207947	0.0412556	0.154095	0.306588	0.155362	0.148114	0.376547	0.122241	0.280163	0.43984
home	0.330269	-0.214543	0.039069	0.0691015	-0.256446	0.0343436	-0.130081	0.292847	0.287624	0.270597	0.29721	0.21335	0.439581	0.145485	0.591305	0.409947	-0.0280694	-0.0472488	0.193979	0.0650945	0.259575	0.150729	0.274761	0.141036	0.186509	0.120932	0.230469	0.114509	-4.70407e-06	0.0622322	-0.0735495	0.269039	0.520186	0.305464	0.485833	0.239998	0.689432	0.333883	0.523641	0.507874	-0.0923785	0.10387	0.151569	0.0591305	-0.131574	0.229846	-0.0181241	0.149261	0.282716
money	0.431106	-0.0414358	-0.0433238	0.0912553	0.0396514	0.115015	0.0897567	0.0161684	0.0708973	0.0541578	0.124486	0.100408	0.284031	0.293063	0.232362	0.436032	-0.0751329	0.0604476	0.210285	-0.065923	0.142743	0.138595	0.242252	-0.0115433	0.163828	0.256188	0.202579	0.354418	0.136912	0.0644111	0.133476	0.157716	0.28548	0.351623	0.350296	0.0387901	0.29072	0.219512	0.182447	0.199827	0.0618598	0.0971356	0.207534	0.230773	0.0764362	0.289842	0.16431	-0.0239666	0.282079
relig	0.189264	0.00841244	0.163885	-0.0973741	0.0414654	0.153398	0.0922737	0.0440987	0.0261753	0.00117876	-0.00186755	-0.0445978	0.362731	0.187149	0.178284	0.303335	-0.0279989	0.106792	0.115603	-0.0529195	0.0236697	0.0232052	0.0229662	-0.123623	0.0368303	0.0166902	0.125832	0.0682725	-0.0472388	0.0280443	0.0592932	0.10356	0.083153	0.157746	0.160473	0.206226	0.391013	0.174013	0.249468	0.330471	-0.0389905	0.0616881	0.0904034	-0.0291097	-0.0970801	0.183444	0.00611163	-0.010032	0.166051
death	0.310732	-0.140553	0.0213319	0.188728	-0.173303	-0.0125227	-0.0198428	0.216634	0.233256	0.229868	0.235649	0.179364	0.320765	0.292342	0.400155	0.274287	0.0798263	-0.114519	0.139188	-0.0197502	0.227965	0.0822768	0.226902	0.0675642	0.125812	0.224687	0.156939	0.1731	0.085933	0.221542	0.0929055	0.289251	0.451432	0.312497	0.382136	0.124991	0.3329	0.393635	0.540641	0.307556	0.0489599	0.179101	0.100804	0.0731014	-0.0631809	0.2989	0.0704424	0.135385	0.257598
informal	0.542219	-0.169889	-0.0169963	0.177265	-0.021999	0.101459	-0.0832137	0.28948	0.223455	0.226839	0.228395	0.171837	0.265597	0.346097	0.199346	0.30853	0.113174	-0.103225	0.0911915	0.0157601	0.309061	0.177283	0.34124	0.0606704	0.166124	0.30578	0.335864	0.297294	0.155461	0.359758	0.178678	0.454229	0.265616	0.386337	0.323828	0.183451	0.204086	0.291285	0.26187	0.277803	0.0230767	0.218432	0.314733	0.168389	0.0233874	0.40142	0.105123	0.175346	0.319722
swear	0.285841	-0.260844	-0.0544013	0.230206	-0.268013	-0.00947903	-0.198463	0.293426	0.260541	0.295041	0.279819	0.199958	0.296652	0.0998322	0.464925	0.349277	0.0634321	-0.15351	0.0352918	0.0254487	0.286137	0.177883	0.277762	0.13947	0.0717475	0.118813	0.15509	0.111852	0.0827286	0.209319	0.0511065	0.351799	0.375117	0.554002	0.353083	0.16882	0.380688	0.332696	0.618938	0.163293	0.0398761	0.116804	0.0949484	0.0205895	0.0288933	0.285235	0.0893141	0.144146	0.172477
netspeak	0.22644	-0.00340309	0.14254	-0.00771676	-0.0326983	0.0548069	0.0799913	0.0428632	-0.0246859	0.0267428	-0.0364504	-0.0835059	0.172153	0.203285	0.110621	0.172803	0.0018168	-0.114941	-0.113061	-0.091704	0.0527877	-0.0572846	0.129401	-0.0574177	0.00671854	0.104644	0.110304	0.186235	0.0583213	0.0872777	0.0629053	0.147581	0.140146	0.285926	0.0784794	0.157022	-0.0205926	0.214649	0.194742	0.0927254	-0.0547595	0.0450051	0.125087	-0.129854	-0.0493342	0.154546	-0.112104	0.0225334	0.116725
assent	0.160215	-0.0402819	0.147332	-0.0458622	-0.0300521	0.0479721	-0.0940168	0.0195646	0.0420985	0.0808717	0.097093	0.0153744	0.361062	0.196598	0.133823	0.291322	-0.00748891	0.023521	0.00213582	-0.0991556	0.0549082	0.0891782	0.0383482	-0.0296466	0.0975053	0.0475456	0.0987223	0.117587	0.023264	0.0324947	0.0624543	0.0808136	0.12988	0.205498	0.117936	0.135773	0.172491	0.277373	0.176618	0.232532	-0.139831	-0.0788061	0.0016895	0.00725261	-0.037317	0.118271	-0.0838179	0.157626	0.197539
nonflu	0.173105	-0.078033	0.131656	0.0618727	-0.154728	0.0645462	0.020158	0.0927637	0.0955075	0.134275	0.146354	0.076149	0.357105	0.15961	0.278309	0.30797	-0.0816091	-0.0565873	0.108956	-0.129081	0.0889763	0.126008	0.120204	-0.0126117	0.161959	0.126509	0.0708529	0.0679026	0.0412275	0.128716	0.0592312	0.143162	0.289197	0.231194	0.272234	0.103086	0.172491	0.27574	0.363514	0.219765	-0.103	0.00593144	-0.010793	-0.0125894	-0.0456037	0.172486	0.0262159	0.10139	0.185793
filler	0.124682	-0.093347	0.0961037	0.0241541	-0.112559	0.012403	-0.0757226	0.0933455	0.0894387	0.103791	0.118154	0.0868257	0.263714	0.124348	0.214128	0.22307	-0.078985	-0.0567932	0.0398237	-0.0855163	0.0789861	0.106402	0.0577044	0.037863	0.111626	0.0602372	0.0968149	0.0551617	-0.0306954	0.0985711	0.0398251	0.106217	0.205244	0.164865	0.193107	0.119458	0.262105	0.197924	0.267897	0.178002	-0.107709	-0.06987	-0.0216321	-0.0176656	-0.06593	0.119653	-0.0659323	0.122221	0.143083
AllPunc	-0.0766403	0.207914	0.242228	-0.228835	0.0836996	-0.196085	0.278831	-0.251595	-0.30947	-0.197734	-0.28987	-0.321835	0.0492302	0.153242	0.0272936	-0.0500957	-0.110046	-0.0255184	-0.149455	-0.129976	-0.187661	-0.384061	-0.044009	-0.280782	-0.0086784	-0.122361	-0.196199	0.0319754	-0.0788201	-0.0596778	0.0132304	-0.155468	-0.122348	-0.0478522	-0.0296849	0.0345473	-0.0809643	-0.0846031	-0.0565331	-0.0434169	-0.0711405	-0.198945	-0.080768	-0.169714	-0.00868585	-0.0361658	-0.131938	-0.0569304	-0.0425118
Period	0.137947	-0.198794	-0.109949	0.193954	-0.181856	-0.487083	-0.0521652	0.220121	0.203768	0.260584	0.22137	0.205362	0.110608	0.112666	0.144911	0.0507654	0.0706574	-0.067915	0.039017	0.0881471	0.150544	0.018264	0.162335	0.123857	0.197869	0.0541999	0.0582766	0.0288808	0.0608819	0.240656	0.0376972	0.242926	0.194111	0.21194	0.195919	0.0420457	0.139532	0.0501297	0.109329	0.0413785	0.0711814	0.0922515	0.060908	0.00804608	-0.020041	0.131715	0.00236717	0.099632	0.0179575
Comma	0.213008	0.0504285	0.0716401	0.0573703	0.0930544	0.128458	0.211714	-0.0512039	-0.0124054	-0.03903	-0.0888009	-0.0851689	0.0871891	0.147135	0.0842015	0.150556	0.0535663	0.0362366	0.158229	0.0025141	0.112839	0.0244369	0.159015	-0.0689761	0.245475	0.265341	0.138509	0.19322	0.233212	0.126264	0.205209	0.1026	0.0455386	0.129934	0.0845498	0.0803325	0.0375345	0.0753387	0.0871452	0.0873912	0.0985795	0.02933	0.0587986	0.117099	0.230002	0.264255	0.160928	0.040851	0.0850099
Colon	0.282684	0.145412	0.139034	-0.0340988	0.115445	0.170559	0.214211	-0.0772519	-0.107945	-0.114031	-0.0940639	-0.146863	0.235515	0.255593	0.150282	0.165156	-0.0993879	0.00515777	0.0555316	-0.18098	-0.0677827	-0.0454738	0.127319	-0.133051	0.111386	0.102863	0.0523232	0.237442	0.137887	0.103399	0.224751	0.120087	0.114994	0.116571	0.150532	0.0402173	0.0826699	0.0884554	0.0834902	0.0965091	0.0216733	0.0289043	0.13032	0.0561954	0.0238835	0.168435	0.0701447	-0.0605723	0.22953
SemiC	0.192825	0.146171	0.112069	-0.0635065	0.0841669	0.193851	0.17473	-0.0518702	-0.0893739	-0.100901	-0.121377	-0.146346	0.223348	0.136262	0.0577086	0.180906	0.018	0.165615	0.133959	-0.0585857	-0.11179	-0.037102	0.0481302	-0.0796139	0.0801593	0.126431	0.127877	0.138347	0.066182	0.0654316	0.0960203	0.0665658	-0.0468364	0.0693615	0.137217	0.157549	0.0962472	0.154151	-0.040866	0.124183	0.0232826	0.0573777	0.0636096	-0.0235749	-0.0209316	0.113892	-0.0179048	0.016923	0.198209
QMark	0.117188	-0.14897	0.00489949	0.0483105	0.0867604	-0.0679006	0.0404442	0.113719	0.169288	0.142398	-0.00450243	0.0304393	-0.0137865	0.0494871	0.0303581	0.0239877	0.38097	0.108949	0.0844964	0.221399	0.222971	0.183622	0.113538	0.103653	0.120444	0.190071	0.383156	-0.0610518	0.165448	-0.0089416	0.0181345	0.0102273	0.0316868	-0.0189853	-0.0300081	0.0487447	0.0205875	0.0457973	0.0385492	0.0621631	0.210584	0.277275	0.131553	0.143688	0.348212	0.132557	0.162916	0.152516	0.0536994
Exclam	0.115651	-0.0308811	0.191427	-0.11713	0.138481	-0.0135667	-0.0629012	-0.0120558	0.0359289	0.0820474	0.0773613	-0.0181889	0.317141	0.280003	0.172257	0.239823	-0.0186844	-0.0865617	-0.00915945	-0.084723	0.025676	-0.0200818	-0.000778415	-0.0399446	0.0661468	-0.0598423	0.00634124	-0.0108189	0.00103405	0.103237	0.157171	-0.0201795	0.126406	0.130173	0.0897069	0.162982	0.0944677	0.161773	0.176221	0.174605	-0.0704987	0.0230335	-0.00489927	0.0892835	0.0233511	0.0365721	-0.0378442	0.0293494	0.105313
Dash	0.445052	0.151681	0.166475	-0.0568527	0.0855805	0.309521	0.25771	-0.0652997	-0.0596232	-0.0804487	-0.0586505	-0.118682	0.318299	0.392144	0.349142	0.26616	-0.0640649	0.0953372	0.256222	-0.162262	0.0535055	-0.135621	0.190872	-0.19835	0.256429	0.307636	0.14391	0.363196	0.118301	0.110399	0.151366	0.216279	0.213754	0.207989	0.287479	0.139172	0.27143	0.165181	0.168159	0.268038	-0.0880689	0.0961921	0.235734	0.0325582	-0.0366588	0.307562	-0.0437732	0.0326641	0.392893
Quote	0.407182	-0.0392617	0.0963254	0.0935642	-0.17246	0.162234	0.0456511	0.182573	0.162967	0.167851	0.155795	0.0705792	0.491393	0.431433	0.555401	0.627371	0.0140633	0.0922498	0.173577	-0.0497022	0.179652	0.0540263	0.2391	-0.0132051	0.169837	0.243272	0.267351	0.272331	0.100315	0.130467	0.0332546	0.246686	0.361854	0.416706	0.334567	0.272973	0.515562	0.361848	0.381419	0.355765	0.021901	0.146804	0.150898	0.0262699	-0.0521798	0.306984	0.0921113	0.173106	0.358379
Apostro	0.328731	-0.377948	-0.263653	0.405025	-0.0269282	-0.0235152	-0.0729162	0.375937	0.448026	0.436214	0.365026	0.373442	0.0548978	0.12271	0.107834	0.0338704	0.398486	-0.0689094	0.2051	0.472062	0.415999	0.329488	0.469133	0.383685	0.191404	0.293842	0.299454	0.0990152	0.261979	0.231551	0.129905	0.290858	0.153227	0.198618	0.272569	0.0489964	0.152433	0.117099	0.18076	0.0695369	0.327446	0.342838	0.258265	0.233592	0.180788	0.430833	0.3375	0.356764	0.181314
Parenth	0.446972	0.161586	0.166893	-0.0497287	0.0226359	0.354374	0.258329	-0.122396	-0.0903196	-0.107345	-0.0459303	-0.125316	0.343354	0.474008	0.219771	0.291113	-0.0980248	0.119593	0.217235	-0.124665	0.00245738	-0.0705171	0.163838	-0.243057	0.213075	0.260557	0.106885	0.440972	0.141731	0.0565316	0.14397	0.231731	0.190925	0.242637	0.186021	0.070321	0.154037	0.242969	0.103958	0.220375	-0.0317886	0.0218087	0.234136	0.15912	0.0163053	0.336411	0.0478722	-0.0923107	0.31338
OtherP	0.182632	0.51487	0.326732	-0.331429	0.208814	0.251956	0.391456	-0.45167	-0.484212	-0.507606	-0.479462	-0.488145	0.157693	0.209239	0.0738138	0.130379	-0.252261	0.236247	0.0556915	-0.313241	-0.34275	-0.34947	-0.0348524	-0.507375	0.107452	0.0502699	-0.193036	0.347125	0.0696491	-0.154684	0.136212	-0.117608	-0.0466877	0.0397771	-0.00860717	-0.00299234	-0.0366217	0.0254311	-0.0397042	0.127764	-0.189962	-0.179728	0.0613915	-0.101122	0.0258601	0.083699	-0.136066	-0.117742	0.220321
flesch	-0.257737	-0.485562	-0.276964	0.277944	-0.229368	-0.629407	-0.508424	0.366764	0.393642	0.441698	0.412314	0.408879	-0.0640419	-0.17612	-0.00740024	-0.0786541	0.183086	-0.238511	-0.161014	0.278512	0.241191	0.14589	0.128535	0.446919	-0.157989	-0.215708	-0.00656517	-0.347716	-0.203418	0.00967833	-0.167546	0.00796359	0.091614	-0.034937	0.0409876	0.013382	0.0880996	-0.0442	0.0184606	0.0202761	0.0872277	0.0227532	-0.182277	-0.0719469	-0.0721355	-0.0769867	0.0282375	0.0694036	-0.177941
gunning	0.359914	0.384186	0.169975	-0.15913	0.188011	0.762539	0.404841	-0.305381	-0.248913	-0.346833	-0.285333	-0.302421	0.115567	0.142559	0.074601	0.15379	-0.152177	0.27077	0.248493	-0.211012	-0.133484	-0.00717426	-0.0262373	-0.359073	0.198157	0.295255	0.113809	0.416489	0.221671	0.0302364	0.155773	0.0897787	-0.0259531	0.104842	0.0282351	-0.0516836	-0.0222333	0.0807219	0.0371197	0.0350994	-0.111098	0.00261455	0.257067	0.0724239	0.0419306	0.163072	0.0389771	0.0536539	0.248083
syll	0.996304	-0.00585526	-0.0640645	0.261974	0.0520401	0.460219	0.185021	0.235748	0.263145	0.132489	0.213367	0.176519	0.412476	0.423379	0.376515	0.45633	0.141726	0.244727	0.496595	0.0850987	0.251642	0.290476	0.486716	0.00764619	0.491357	0.628764	0.5021	0.612999	0.467294	0.348594	0.315594	0.571693	0.403403	0.540552	0.484027	0.165054	0.380465	0.35216	0.328321	0.368622	0.0697723	0.35427	0.538803	0.382717	0.135661	0.784343	0.253435	0.348334	0.640894
lexicon	0.99714	-0.0425831	-0.0897916	0.284337	0.053077	0.438972	0.14641	0.262135	0.295794	0.160681	0.237186	0.206883	0.415667	0.413142	0.371128	0.461149	0.170311	0.236359	0.492	0.10993	0.279378	0.324558	0.508458	0.0381451	0.487936	0.634413	0.523941	0.609349	0.478564	0.346677	0.312551	0.573465	0.411106	0.531332	0.4803	0.162507	0.386897	0.365165	0.33269	0.376245	0.0809099	0.363659	0.536579	0.385028	0.150251	0.789074	0.264742	0.356818	0.639233
sentence	0.704992	-0.23327	-0.155691	0.320579	-0.0323592	0.0427836	0.0357461	0.385105	0.407423	0.321931	0.35397	0.354457	0.385358	0.277909	0.311188	0.369293	0.262539	0.119451	0.383649	0.272035	0.328693	0.339694	0.468427	0.212116	0.388152	0.446733	0.464361	0.320632	0.358482	0.338551	0.257336	0.494141	0.390651	0.406889	0.423607	0.191918	0.382368	0.328712	0.285758	0.348281	0.136945	0.359125	0.375782	0.292279	0.137334	0.659229	0.258399	0.320699	0.439011
fleschkincaid	0.343986	0.408692	0.222654	-0.198719	0.20319	0.746697	0.40551	-0.297838	-0.27708	-0.365557	-0.319407	-0.341718	0.117301	0.181281	0.0546936	0.152591	-0.153829	0.255935	0.221107	-0.222304	-0.154617	-0.0454342	-0.0575193	-0.360287	0.192857	0.277802	0.0917155	0.409892	0.220183	0.00879496	0.14803	0.0645838	-0.0241713	0.0956546	0.0258197	-0.0121733	-0.0160598	0.0996549	0.037618	0.0227457	-0.10581	-0.00552023	0.239492	0.0842637	0.0532602	0.139009	0.0264784	-0.0153356	0.235057
smog	0.718128	-0.0587009	-0.0130569	0.19536	0.108018	0.23077	0.241113	0.212246	0.220397	0.136715	0.152828	0.151813	0.38244	0.291558	0.278501	0.340012	0.210395	0.232113	0.398933	0.171054	0.201269	0.259228	0.343893	0.0391272	0.442441	0.49619	0.45558	0.410869	0.433588	0.282478	0.303312	0.444613	0.241322	0.327651	0.266726	0.167675	0.292357	0.296625	0.220265	0.317434	0.11781	0.333287	0.424998	0.226306	0.186441	0.667162	0.218514	0.259164	0.484996
automated	0.272305	0.45451	0.294445	-0.235549	0.205008	0.694062	0.406318	-0.334674	-0.350581	-0.415481	-0.380203	-0.414841	0.111851	0.176699	0.0256383	0.14331	-0.205692	0.241407	0.166879	-0.279797	-0.217068	-0.120056	-0.0968944	-0.41609	0.139306	0.207354	0.0178723	0.387276	0.183328	-0.0247748	0.123927	0.0181223	-0.0651881	0.0720275	-0.0152584	0.00714111	-0.0689089	0.0869941	0.0168431	0.00651629	-0.133545	-0.0690698	0.162315	0.0155495	0.031215	0.0958354	-0.0058505	-0.0550161	0.186073
colemanliau	0.26874	0.587827	0.398144	-0.390326	0.300588	0.568665	0.747944	-0.505088	-0.522878	-0.550394	-0.558834	-0.559444	0.10841	0.216665	-0.0207001	0.0832185	-0.178383	0.325561	0.223257	-0.324848	-0.309009	-0.255173	-0.170286	-0.538081	0.189156	0.204975	-0.0256371	0.345933	0.253195	-0.0364901	0.199948	-0.0398699	-0.133287	-0.00605616	-0.0330454	0.0235819	-0.0874286	0.0437466	-0.0705419	0.0406481	-0.0778821	-0.0579095	0.176387	0.0819583	0.102776	0.132956	0.00256462	-0.0902235	0.173523
linsearwrite	0.410421	0.341955	0.133055	-0.140302	0.273678	0.899174	0.404433	-0.269232	-0.179355	-0.309465	-0.26096	-0.264521	0.114281	0.14796	0.00733786	0.160225	-0.0248589	0.328492	0.299163	-0.138792	-0.057507	0.0711634	-0.00119323	-0.31279	0.249411	0.329558	0.153581	0.391438	0.271324	0.0528675	0.22662	0.0870035	-0.0419991	0.0425542	-0.0030359	-0.043395	-0.0347827	0.0793198	-0.0505207	0.055656	-0.0584534	0.0998257	0.276422	0.155632	0.0904464	0.263899	0.0857829	0.00374582	0.254358
dale	0.0565527	0.563466	0.278765	-0.378885	0.175205	0.480647	0.546477	-0.505537	-0.557034	-0.559703	-0.557287	-0.512793	-0.0302408	0.0355087	-0.0987712	-0.019557	-0.233617	0.220246	0.0623295	-0.374275	-0.332042	-0.283849	-0.218121	-0.565494	0.087123	0.109642	-0.153436	0.246346	0.126943	-0.121935	0.0708922	-0.145885	-0.187929	-0.032838	-0.152869	-0.101202	-0.208037	-0.0585477	-0.0907551	-0.101484	-0.108249	-0.126139	0.0407299	-0.037094	0.0648308	-0.0718054	-0.0917729	-0.199756	0.0355378
diff	0.94627	0.10462	-0.0156013	0.158912	0.118201	0.518189	0.349663	0.102196	0.120023	0.00158926	0.0735681	0.060342	0.398805	0.385477	0.343339	0.431314	0.0779278	0.276772	0.497164	0.0203758	0.15938	0.2301	0.408513	-0.0847054	0.493625	0.626079	0.441484	0.621643	0.482365	0.297517	0.349571	0.506478	0.35383	0.492437	0.414458	0.127644	0.35173	0.30275	0.290566	0.341575	0.0598628	0.319652	0.522946	0.361889	0.161208	0.739073	0.229622	0.293495	0.617951
[truncated: 56 more columns]
