# Supplementary material for: Analyzing Suicide Risk From Linguistic Features in Social Media: Evaluation Study
Source: JMIR Form Res. 2022 Aug 30;6(8):e35563. doi: 10.2196/35563 (PMC9472054; doi:10.2196/35563)
Supplement: Multimedia Appendix 8 [file formative_v6i8e35563_app8.xlsx]

## Sheet: Sheet1
Multimedia Appendix 8: Spearman correlation coefficient–corrected P values for Linguistic Inquiry and Word Count and TextStat features (expert).
	WC	Analytic	Clout	Authentic	Tone	WPS	Sixltr	Dic	function	pronoun	ppron	i	we	you	shehe	they	ipron	article	prep	auxverb	adverb	conj	negate	verb	adj	compare	interrog	number	quant	affect	posemo	negemo	anx	anger	sad	social	family	friend	female	male	cogproc	insight	cause	discrep	tentat	certain	differ	percept	see
WC	0	0.798734	0.396382	0.000436468	0.529094	4.33053e-10	0.0603496	0.00149747	0.000261673	0.0674735	0.00350972	0.0167395	1.60745e-08	1.12947e-08	3.47555e-07	2.20747e-10	0.0587271	0.00209722	9.23902e-12	0.283095	0.000745767	5.45e-05	2.15953e-12	0.831052	6.74931e-12	4.71275e-21	6.83697e-13	5.70784e-20	8.45062e-11	2.96235e-06	3.47249e-05	7.38886e-17	3.84779e-08	7.76315e-15	1.03386e-11	0.0334632	2.67804e-07	1.51227e-06	1.2965e-05	4.25908e-07	0.455751	2.65904e-06	1.908e-14	4.71e-07	0.0903674	3.55555e-40	0.00125256	2.37637e-06	2.01978e-22
Analytic	0.798734	0	1.64184e-08	3.05359e-12	0.000157884	1.14072e-05	2.02347e-09	2.32761e-28	1.81467e-33	6.80335e-55	2.12202e-38	1.1006e-30	0.599171	0.74221	0.1468	0.290363	1.00612e-08	9.67181e-16	0.00113486	6.2851e-22	3.55395e-17	3.52864e-16	2.54075e-08	1.59788e-31	0.542438	0.752194	3.06308e-06	0.00648093	0.638806	2.35361e-06	0.956616	1.78498e-05	1.51415e-05	0.00652345	0.000594391	0.045976	0.0222674	0.004562	0.000563024	0.383923	2.94073e-07	2.1777e-06	0.170646	0.0361352	0.188727	0.0247865	1.87926e-05	0.00323563	0.273506
Clout	0.396382	1.64184e-08	0	1.75568e-19	0.052561	0.115172	0.000261673	5.668e-05	1.98559e-07	7.02759e-06	2.61054e-07	4.37365e-23	0.00856647	0.00437003	0.0176216	0.0270385	0.0092618	0.100047	0.746846	6.96693e-08	4.64764e-06	7.25252e-05	1.88851e-11	3.44658e-08	0.288429	0.0368644	0.318524	0.684175	0.36539	0.026371	0.386265	0.00647819	0.399653	0.42189	0.188979	3.58776e-13	0.828622	0.400078	0.436049	0.00106757	4.95362e-07	0.000889678	0.0676326	0.000780183	0.119473	0.0667324	6.17472e-09	0.0237739	0.470151
Authentic	0.000436468	3.05359e-12	1.75568e-19	0	0.0532181	0.257344	5.22863e-05	1.5015e-18	3.36938e-18	1.08043e-14	3.33242e-19	6.50548e-26	0.593477	0.737408	0.863924	0.743576	0.00493791	0.067948	0.00028208	3.28888e-07	3.81914e-11	1.68583e-07	4.79692e-11	2.82417e-15	0.00750063	1.54434e-05	0.00306394	0.139263	0.096854	0.000965945	0.585306	2.78905e-06	0.000782488	0.00449703	0.00688469	0.082213	0.121484	0.0497715	0.0261609	0.645053	2.69221e-05	2.08259e-11	0.128364	0.102093	0.120274	2.89771e-08	5.82929e-07	0.000102613	0.409784
Tone	0.529094	0.000157884	0.052561	0.0532181	0	0.029522	0.000642136	1.54756e-05	0.000239521	4.64318e-05	9.20267e-05	0.000723058	0.110935	0.10314	0.000299491	0.0502142	0.913876	0.071684	0.09693	0.273506	0.0527497	0.64174	0.00420828	0.0181875	0.517366	0.0635293	0.831726	0.0199919	0.0036699	0.63991	1.28281e-17	1.56426e-05	2.45175e-08	2.6479e-06	0.000216311	0.227122	0.000598668	0.004973	6.32386e-06	0.600693	0.361533	0.201433	0.657913	0.0321555	0.000193296	0.735857	0.418189	0.487066	0.471091
WPS	4.33053e-10	1.14072e-05	0.115172	0.257344	0.029522	0	6.90896e-05	0.009231	0.193276	0.000325839	0.0120313	0.00204734	0.0244467	0.0280258	0.26777	0.000590495	0.69548	1.69328e-05	7.6322e-06	0.172609	0.486274	0.26399	0.155874	0.000963027	0.00264818	6.41978e-06	0.0167296	2.08722e-08	0.000766456	0.705583	0.0582395	0.0365065	0.647437	0.145524	0.234671	0.805107	0.72042	0.110114	0.887769	0.137359	0.278084	0.671237	8.30618e-05	0.12272	0.871603	0.000121173	0.172621	0.505055	9.79756e-06
Sixltr	0.0603496	2.02347e-09	0.000261673	5.22863e-05	0.000642136	6.90896e-05	0	1.68344e-08	3.30757e-10	2.9954e-10	2.12512e-12	8.15537e-10	0.603794	0.219364	0.385144	0.940649	0.223955	0.00043877	0.0399493	0.0117132	0.000200287	0.00521937	0.0681258	2.66821e-09	0.028008	0.0328187	0.810013	0.00230363	0.000253907	0.260997	0.0168007	0.15956	0.0307974	0.252625	0.24055	0.796817	0.364733	0.904836	0.301368	0.801903	0.393227	0.517366	0.0454999	0.389237	0.0208721	0.277074	0.773442	0.233417	0.520078
Dic	0.00149747	2.32761e-28	5.668e-05	1.5015e-18	1.54756e-05	0.009231	1.68344e-08	0	2.46344e-46	8.32348e-36	7.59051e-29	2.91083e-22	0.151199	0.66844	0.00500847	0.0480157	6.48179e-07	0.000449807	0.264983	1.69338e-17	2.06193e-19	3.40666e-11	4.18583e-09	4.23084e-28	0.0379578	0.0221529	1.59186e-09	0.0327968	0.336784	1.0989e-07	0.956616	1.17307e-13	4.91567e-08	4.82387e-06	4.31565e-07	0.00018135	0.000284389	0.00115732	8.66375e-06	0.0762532	4.41872e-05	4.28908e-11	0.0225537	0.0732201	0.647684	6.51892e-07	9.50493e-05	1.05049e-05	0.249386
function	0.000261673	1.81467e-33	1.98559e-07	3.36938e-18	0.000239521	0.193276	3.30757e-10	2.46344e-46	0	1.22355e-49	5.95522e-39	2.4475e-27	0.145824	0.188556	0.00120748	0.00577054	2.17943e-13	0.0214702	0.0189879	2.52996e-24	2.68056e-28	1.48664e-14	1.43178e-11	3.92345e-30	0.112407	0.00228667	2.79563e-13	0.097439	0.538032	9.20373e-06	0.621932	2.40486e-11	1.03125e-07	0.000107425	1.04847e-05	0.00666107	0.000262603	0.00281351	5.63682e-05	0.0157247	7.59163e-06	2.15801e-11	0.000874062	0.000465085	0.268239	3.81218e-07	7.86567e-06	8.89071e-07	0.230178
pronoun	0.0674735	6.80335e-55	7.02759e-06	1.08043e-14	4.64318e-05	0.000325839	2.9954e-10	8.32348e-36	1.22355e-49	0	2.1535e-62	2.41794e-35	0.161049	0.0695966	0.000579621	0.0364781	4.66124e-11	2.89771e-08	0.609894	7.27862e-18	6.01962e-16	2.61858e-12	4.05772e-08	2.75128e-26	0.377751	0.208206	8.79099e-09	0.0229732	0.718727	3.0263e-06	0.688218	6.7283e-08	4.90225e-07	4.14691e-05	4.65601e-06	0.00062751	0.000680569	0.00120959	6.03329e-06	0.0509878	5.18916e-05	5.89098e-09	0.04197	0.0424036	0.948866	0.00166516	0.00805735	2.60676e-05	0.96577
ppron	0.00350972	2.12202e-38	2.61054e-07	3.33242e-19	9.20267e-05	0.0120313	2.12512e-12	7.59051e-29	5.95522e-39	2.1535e-62	0	4.75075e-54	0.0744605	0.0700919	0.00014055	0.0157366	0.003456	7.57534e-07	0.879538	2.844e-11	8.37688e-12	1.25289e-12	2.45651e-08	5.58227e-19	0.219063	0.277074	1.15506e-05	0.448183	0.64642	7.51184e-08	0.806975	1.80511e-09	3.5091e-08	9.95614e-06	3.87193e-07	0.00334053	0.000148645	0.000294817	1.31812e-05	0.0150416	0.0778983	1.80068e-06	0.0576504	0.0339177	0.143985	0.000187742	0.0497715	0.00014774	0.548985
i	0.0167395	1.1006e-30	4.37365e-23	6.50548e-26	0.000723058	0.00204734	8.15537e-10	2.91083e-22	2.4475e-27	2.41794e-35	4.75075e-54	0	0.936564	0.903446	0.162544	0.710996	0.00411506	1.47448e-05	0.8519	2.21575e-14	2.86817e-13	4.51012e-13	1.2312e-09	4.40877e-19	0.115494	0.154916	0.000156303	0.769575	0.81653	1.28383e-07	0.705583	3.8248e-08	5.10509e-06	0.00193742	1.60102e-05	0.870041	0.0131899	0.00442379	0.00322948	0.598297	0.00361798	1.00807e-06	0.0847474	0.00287656	0.948165	0.00132392	0.000640802	0.000554045	0.857813
we	1.60745e-08	0.599171	0.00856647	0.593477	0.110935	0.0244467	0.603794	0.151199	0.145824	0.161049	0.0744605	0.936564	0	3.13674e-06	6.13211e-12	5.18499e-21	0.780326	0.213332	0.0292529	0.527819	0.256571	0.275682	0.101882	0.63479	0.0162469	0.0254837	0.017894	0.00336943	0.286453	0.037776	0.113017	0.000696941	1.99076e-06	1.79459e-08	4.85616e-06	4.03944e-05	1.3382e-09	5.85095e-07	2.56327e-09	2.27608e-12	0.101974	0.434812	0.194007	0.663495	0.442252	0.000493781	0.675637	0.0668478	1.23115e-06
you	1.12947e-08	0.74221	0.00437003	0.737408	0.10314	0.0280258	0.219364	0.66844	0.188556	0.0695966	0.0700919	0.903446	3.13674e-06	0	0.00173714	1.30585e-08	0.181706	0.596472	0.196411	0.956616	0.192435	0.442275	0.00606309	0.918444	0.502812	0.00133539	0.00764709	2.74861e-06	0.031788	0.102994	0.00290222	0.107089	0.0482	0.0677811	0.0131491	2.80688e-05	0.00319996	0.00010056	0.0194542	8.01114e-06	0.349964	0.00287383	0.015503	0.00609708	0.706463	2.00179e-05	0.17861	0.340129	0.000446054
shehe	3.47555e-07	0.1468	0.0176216	0.863924	0.000299491	0.26777	0.385144	0.00500847	0.00120748	0.000579621	0.00014055	0.162544	6.13211e-12	0.00173714	0	7.3726e-14	0.586268	0.956616	0.00823214	0.736458	0.0744605	0.321695	0.00725621	0.64174	0.13424	0.164178	0.0148018	0.0311916	0.889267	0.24452	0.804267	0.000323805	1.66172e-08	2.60017e-11	1.44784e-08	1.5755e-08	5.87642e-22	3.92095e-05	2.58305e-17	8.77182e-19	0.0662722	0.60137	0.0445076	0.974034	0.0786588	0.00238027	0.790734	0.00584881	3.99993e-08
they	2.20747e-10	0.290363	0.0270385	0.743576	0.0502142	0.000590495	0.940649	0.0480157	0.00577054	0.0364781	0.0157366	0.710996	5.18499e-21	1.30585e-08	7.3726e-14	0	0.684175	0.197844	0.00516371	0.758195	0.0161816	0.0144622	0.00623287	0.892503	0.12033	0.00474694	0.00050909	0.0011099	0.170958	0.52347	0.840124	0.0020614	1.14494e-09	1.68344e-08	9.58823e-05	1.80718e-06	8.02989e-11	4.48211e-09	2.24439e-06	7.99486e-15	0.791085	0.19549	0.0366618	0.273506	0.708129	1.2402e-06	0.189646	0.108438	4.33338e-06
ipron	0.0587271	1.00612e-08	0.0092618	0.00493791	0.913876	0.69548	0.223955	6.48179e-07	2.17943e-13	4.66124e-11	0.003456	0.00411506	0.780326	0.181706	0.586268	0.684175	0	0.94016	0.555024	3.95143e-11	2.07467e-09	8.36492e-05	2.62566e-05	1.77434e-08	0.911898	0.00122979	7.82845e-12	0.0852785	0.00878746	0.085257	0.488194	0.0415235	0.229945	0.78716	0.648904	0.684979	0.444472	0.210194	0.875284	0.618285	4.90743e-13	2.39802e-10	0.000148837	0.000241087	5.7564e-06	0.00286204	1.00575e-06	0.000315365	0.901736
article	0.00209722	9.67181e-16	0.100047	0.067948	0.071684	1.69328e-05	0.00043877	0.000449807	0.0214702	2.89771e-08	7.57534e-07	1.47448e-05	0.213332	0.596472	0.956616	0.197844	0.94016	0	2.66821e-09	0.0129394	0.00567738	0.328602	0.239946	2.37552e-05	0.0437987	0.00688938	0.333355	0.00555329	0.00784516	0.0018	0.390711	0.52248	0.135833	0.894638	0.0915531	0.103578	0.870041	0.504442	0.0767564	0.626791	0.0789789	0.966293	0.609855	0.544471	0.67514	0.459608	0.896816	0.145321	0.000522786
prep	9.23902e-12	0.00113486	0.746846	0.00028208	0.09693	7.6322e-06	0.0399493	0.264983	0.0189879	0.609894	0.879538	0.8519	0.0292529	0.196411	0.00823214	0.00516371	0.555024	2.66821e-09	0	0.565952	0.0279811	0.312879	0.208175	0.611119	1.3913e-07	5.27478e-13	0.00139912	0.000282799	2.47732e-05	0.201186	0.0614848	0.00311052	0.0326679	0.00989699	0.00713295	0.837953	0.00388925	0.805107	0.0918227	0.0378995	0.482399	0.00382793	0.0108057	0.0176057	0.140383	1.27883e-07	0.359375	0.0153667	2.0811e-06
auxverb	0.283095	6.2851e-22	6.96693e-08	3.28888e-07	0.273506	0.172609	0.0117132	1.69338e-17	2.52996e-24	7.27862e-18	2.844e-11	2.21575e-14	0.527819	0.956616	0.736458	0.758195	3.95143e-11	0.0129394	0.565952	0	2.20037e-12	1.68344e-08	1.20832e-07	1.28307e-32	0.228931	0.0569727	1.84505e-06	0.0415235	0.0353408	0.0151013	0.948165	0.00699323	0.0126226	0.561106	0.0400052	0.335448	0.576342	0.183281	0.559962	0.734894	2.36124e-14	1.17078e-11	0.000414259	0.00012053	8.57639e-06	0.0300557	1.02681e-10	0.00164692	0.279787
adverb	0.000745767	3.55395e-17	4.64764e-06	3.81914e-11	0.0527497	0.486274	0.000200287	2.06193e-19	2.68056e-28	6.01962e-16	8.37688e-12	2.86817e-13	0.256571	0.192435	0.0744605	0.0161816	2.07467e-09	0.00567738	0.0279811	2.20037e-12	0	1.84198e-09	5.74188e-08	1.33498e-14	0.023384	1.03779e-05	2.16097e-11	0.957189	0.0371178	9.37364e-06	0.226318	3.84779e-08	0.000104833	0.00199831	0.00507685	0.206702	0.0115724	0.00953761	0.00183734	0.111061	6.21121e-09	4.01498e-12	0.000132377	0.000994097	0.00021462	1.77217e-08	6.40188e-07	0.00231563	0.145321
conj	5.45e-05	3.52864e-16	7.25252e-05	1.68583e-07	0.64174	0.26399	0.00521937	3.40666e-11	1.48664e-14	2.61858e-12	1.25289e-12	4.51012e-13	0.275682	0.442275	0.321695	0.0144622	8.36492e-05	0.328602	0.312879	1.68344e-08	1.84198e-09	0	9.36306e-06	4.25086e-09	0.000520926	7.67119e-06	7.05785e-09	0.159813	0.000140058	5.47916e-05	0.014515	6.1879e-06	0.000583196	0.00474358	0.0241162	0.118966	0.198936	0.000693214	0.113719	0.0121392	0.00028284	4.50449e-06	0.00860706	5.83137e-06	0.000389242	0.00015145	6.59006e-10	0.000950437	0.089986
negate	2.15953e-12	2.54075e-08	1.88851e-11	4.79692e-11	0.00420828	0.155874	0.0681258	4.18583e-09	1.43178e-11	4.05772e-08	2.45651e-08	1.2312e-09	0.101882	0.00606309	0.00725621	0.00623287	2.62566e-05	0.239946	0.208175	1.20832e-07	5.74188e-08	9.36306e-06	0	8.01598e-06	0.00217024	1.86377e-06	2.48916e-05	2.11147e-05	0.00190064	0.00222131	0.752194	6.45293e-12	1.40573e-05	2.53148e-05	4.48595e-07	0.532156	0.00120707	0.000334405	0.000272417	0.0160002	5.9927e-06	9.79249e-07	1.65976e-08	9.92767e-05	0.155335	1.09598e-12	7.97547e-11	0.000132169	0.000823443
verb	0.831052	1.59788e-31	3.44658e-08	2.82417e-15	0.0181875	0.000963027	2.66821e-09	4.23084e-28	3.92345e-30	2.75128e-26	5.58227e-19	4.40877e-19	0.63479	0.918444	0.64174	0.892503	1.77434e-08	2.37552e-05	0.611119	1.28307e-32	1.33498e-14	4.25086e-09	8.01598e-06	0	0.980948	0.429759	1.47805e-05	0.000729294	0.798734	9.7574e-05	0.968689	0.000160527	0.000106882	0.0831818	0.00522645	0.042115	0.0706674	0.114703	0.032809	0.880126	2.50922e-11	9.44035e-12	0.101117	0.00777345	0.00901598	0.0781081	1.31513e-07	0.00133895	0.417873
adj	6.74931e-12	0.542438	0.288429	0.00750063	0.517366	0.00264818	0.028008	0.0379578	0.112407	0.377751	0.219063	0.115494	0.0162469	0.502812	0.13424	0.12033	0.911898	0.0437987	1.3913e-07	0.228931	0.023384	0.000520926	0.00217024	0.980948	0	3.03485e-21	0.000709114	7.51063e-05	1.55041e-10	1.25458e-06	9.28092e-06	8.56558e-09	0.00237442	3.64869e-06	0.0018554	0.831052	0.140111	0.0695933	0.217906	0.183928	0.267617	0.000876133	0.00274233	0.0390083	0.000584629	5.44348e-10	0.0640385	0.000400954	0.000766456
compare	4.71275e-21	0.752194	0.0368644	1.54434e-05	0.0635293	6.41978e-06	0.0328187	0.0221529	0.00228667	0.208206	0.277074	0.154916	0.0254837	0.00133539	0.164178	0.00474694	0.00122979	0.00688938	5.27478e-13	0.0569727	1.03779e-05	7.67119e-06	1.86377e-06	0.429759	3.03485e-21	0	6.08003e-11	7.9799e-08	1.0976e-14	0.000126311	3.54754e-05	6.36527e-07	0.0123223	7.57344e-05	0.00882502	0.937183	0.166761	0.0860186	0.150167	0.194494	0.00027821	6.07714e-11	1.19599e-08	0.000256894	1.7795e-06	1.23767e-16	2.48316e-05	0.00133814	2.58227e-05
interrog	6.83697e-13	3.06308e-06	0.318524	0.00306394	0.831726	0.0167296	0.810013	1.59186e-09	2.79563e-13	8.79099e-09	1.15506e-05	0.000156303	0.017894	0.00764709	0.0148018	0.00050909	7.82845e-12	0.333355	0.00139912	1.84505e-06	2.16097e-11	7.05785e-09	2.48916e-05	1.47805e-05	0.000709114	6.08003e-11	0	0.0396859	3.15832e-05	0.000614428	0.0467812	5.14385e-07	0.0026196	0.000301407	0.00190854	0.00147419	0.00745574	0.0149591	0.0567792	0.0052052	0.000200326	1.12641e-10	2.61526e-14	0.00012053	0.0801943	4.02984e-10	0.000936677	1.01644e-05	0.00246252
number	5.70784e-20	0.00648093	0.684175	0.139263	0.0199919	2.08722e-08	0.00230363	0.0327968	0.097439	0.0229732	0.448183	0.769575	0.00336943	2.74861e-06	0.0311916	0.0011099	0.0852785	0.00555329	0.000282799	0.0415235	0.957189	0.159813	2.11147e-05	0.000729294	7.51063e-05	7.9799e-08	0.0396859	0	9.16638e-06	0.203797	0.000102373	0.00274411	0.235946	0.0027502	0.101625	0.923693	0.0575814	0.00654381	0.33396	0.000974057	0.234671	0.709801	6.23264e-06	0.00465097	0.281297	4.73862e-09	0.0567706	0.0384705	6.17472e-09
quant	8.45062e-11	0.638806	0.36539	0.096854	0.0036699	0.000766456	0.000253907	0.336784	0.538032	0.718727	0.64642	0.81653	0.286453	0.031788	0.889267	0.170958	0.00878746	0.00784516	2.47732e-05	0.0353408	0.0371178	0.000140058	0.00190064	0.798734	1.55041e-10	1.0976e-14	3.15832e-05	9.16638e-06	0	0.00737593	6.38841e-07	0.00106863	0.543774	0.101331	0.687289	0.808945	0.922268	0.478605	0.840081	0.751274	5.58924e-06	6.60175e-07	1.03808e-05	1.48662e-05	2.53636e-12	2.23552e-11	2.17434e-05	0.110928	0.000617841
affect	2.96235e-06	2.35361e-06	0.026371	0.000965945	0.63991	0.705583	0.260997	1.0989e-07	9.20373e-06	3.0263e-06	7.51184e-08	1.28383e-07	0.037776	0.102994	0.24452	0.52347	0.085257	0.0018	0.201186	0.0151013	9.37364e-06	5.47916e-05	0.00222131	9.7574e-05	1.25458e-06	0.000126311	0.000614428	0.203797	0.00737593	0	1.73935e-19	1.95976e-22	0.00014907	7.81964e-07	2.95585e-06	0.092475	0.321962	0.015159	0.0171484	0.485586	0.097302	0.000482633	0.0155246	0.00565141	0.203369	3.96192e-06	0.00661235	0.0979795	0.16757
posemo	3.47249e-05	0.956616	0.386265	0.585306	1.28281e-17	0.0582395	0.0168007	0.956616	0.621932	0.688218	0.806975	0.705583	0.113017	0.00290222	0.804267	0.840124	0.488194	0.390711	0.0614848	0.948165	0.226318	0.014515	0.752194	0.968689	9.28092e-06	3.54754e-05	0.0467812	0.000102373	6.38841e-07	1.73935e-19	0	0.0239749	0.752942	0.498397	0.472239	0.223021	0.866755	0.857813	0.964771	0.513372	0.0357539	0.000488617	0.0860212	7.44801e-05	2.84497e-05	0.000550839	0.0037437	0.806708	0.147677
negemo	7.38886e-17	1.78498e-05	0.00647819	2.78905e-06	1.56426e-05	0.0365065	0.15956	1.17307e-13	2.40486e-11	6.7283e-08	1.80511e-09	3.8248e-08	0.000696941	0.107089	0.000323805	0.0020614	0.0415235	0.52248	0.00311052	0.00699323	3.84779e-08	6.1879e-06	6.45293e-12	0.000160527	8.56558e-09	6.36527e-07	5.14385e-07	0.00274411	0.00106863	1.95976e-22	0.0239749	0	3.54481e-09	1.40234e-17	1.48107e-11	0.0598979	0.000166996	9.01059e-07	1.13224e-06	0.0070786	0.217389	0.000729245	1.56426e-05	0.0133472	0.970084	2.72446e-17	0.0144116	3.46422e-05	2.8003e-05
anx	3.84779e-08	1.51415e-05	0.399653	0.000782488	2.45175e-08	0.647437	0.0307974	4.91567e-08	1.03125e-07	4.90225e-07	3.5091e-08	5.10509e-06	1.99076e-06	0.0482	1.66172e-08	1.14494e-09	0.229945	0.135833	0.0326679	0.0126226	0.000104833	0.000583196	1.40573e-05	0.000106882	0.00237442	0.0123223	0.0026196	0.235946	0.543774	0.00014907	0.752942	3.54481e-09	0	1.51508e-12	2.53636e-12	0.0109211	1.49544e-12	2.33939e-11	1.2042e-12	4.15526e-06	0.891972	0.03932	0.0157366	0.0932807	0.912605	2.45595e-06	0.725791	0.00394831	0.000141203
anger	7.76315e-15	0.00652345	0.42189	0.00449703	2.6479e-06	0.145524	0.252625	4.82387e-06	0.000107425	4.14691e-05	9.95614e-06	0.00193742	1.79459e-08	0.0677811	2.60017e-11	1.68344e-08	0.78716	0.894638	0.00989699	0.561106	0.00199831	0.00474358	2.53148e-05	0.0831818	3.64869e-06	7.57344e-05	0.000301407	0.0027502	0.101331	7.81964e-07	0.498397	1.40234e-17	1.51508e-12	0	1.23095e-12	0.00209934	2.08515e-06	2.34504e-05	1.23797e-09	0.000120709	0.638806	0.0164549	0.00143859	0.437855	0.889267	1.35797e-11	0.419564	0.00159888	1.05707e-06
sad	1.03386e-11	0.000594391	0.188979	0.00688469	0.000216311	0.234671	0.24055	4.31565e-07	1.04847e-05	4.65601e-06	3.87193e-07	1.60102e-05	4.85616e-06	0.0131491	1.44784e-08	9.58823e-05	0.648904	0.0915531	0.00713295	0.0400052	0.00507685	0.0241162	4.48595e-07	0.00522645	0.0018554	0.00882502	0.00190854	0.101625	0.687289	2.95585e-06	0.472239	1.48107e-11	2.53636e-12	1.23095e-12	0	0.13839	6.2671e-11	2.00532e-08	5.77118e-11	0.000125536	0.880126	0.11138	0.0241575	0.04072	0.194316	3.89583e-09	0.030932	0.000346441	2.16144e-05
social	0.0334632	0.045976	3.58776e-13	0.082213	0.227122	0.805107	0.796817	0.00018135	0.00666107	0.00062751	0.00334053	0.870041	4.03944e-05	2.80688e-05	1.5755e-08	1.80718e-06	0.684979	0.103578	0.837953	0.335448	0.206702	0.118966	0.532156	0.042115	0.831052	0.937183	0.00147419	0.923693	0.808945	0.092475	0.223021	0.0598979	0.0109211	0.00209934	0.13839	0	5.10665e-05	7.0926e-05	8.42474e-05	4.17395e-10	0.798787	0.0831663	0.281297	0.428143	0.833154	0.0918205	0.570826	0.363275	0.0812429
family	2.67804e-07	0.0222674	0.828622	0.121484	0.000598668	0.72042	0.364733	0.000284389	0.000262603	0.000680569	0.000148645	0.0131899	1.3382e-09	0.00319996	5.87642e-22	8.02989e-11	0.444472	0.870041	0.00388925	0.576342	0.0115724	0.198936	0.00120707	0.0706674	0.140111	0.166761	0.00745574	0.0575814	0.922268	0.321962	0.866755	0.000166996	1.49544e-12	2.08515e-06	6.2671e-11	5.10665e-05	0	1.38249e-05	1.5502e-27	5.6016e-10	0.53353	0.311832	0.0860186	0.281838	0.112925	0.000144143	0.914276	0.0184638	8.3055e-06
friend	1.51227e-06	0.004562	0.400078	0.0497715	0.004973	0.110114	0.904836	0.00115732	0.00281351	0.00120959	0.000294817	0.00442379	5.85095e-07	0.00010056	3.92095e-05	4.48211e-09	0.210194	0.504442	0.805107	0.183281	0.00953761	0.000693214	0.000334405	0.114703	0.0695933	0.0860186	0.0149591	0.00654381	0.478605	0.015159	0.857813	9.01059e-07	2.33939e-11	2.34504e-05	2.00532e-08	7.0926e-05	1.38249e-05	0	1.84155e-13	9.24793e-12	0.763395	0.0409991	0.0596007	0.283811	0.961167	2.73358e-05	0.217002	0.0126745	0.000672214
female	1.2965e-05	0.000563024	0.436049	0.0261609	6.32386e-06	0.887769	0.301368	8.66375e-06	5.63682e-05	6.03329e-06	1.31812e-05	0.00322948	2.56327e-09	0.0194542	2.58305e-17	2.24439e-06	0.875284	0.0767564	0.0918227	0.559962	0.00183734	0.113719	0.000272417	0.032809	0.217906	0.150167	0.0567792	0.33396	0.840081	0.0171484	0.964771	1.13224e-06	1.2042e-12	1.23797e-09	5.77118e-11	8.42474e-05	1.5502e-27	1.84155e-13	0	8.90956e-07	0.891937	0.111668	0.247469	0.779061	0.446243	0.000157461	0.59273	0.0162469	0.000432354
male	4.25908e-07	0.383923	0.00106757	0.645053	0.600693	0.137359	0.801903	0.0762532	0.0157247	0.0509878	0.0150416	0.598297	2.27608e-12	8.01114e-06	8.77182e-19	7.99486e-15	0.618285	0.626791	0.0378995	0.734894	0.111061	0.0121392	0.0160002	0.880126	0.183928	0.194494	0.0052052	0.000974057	0.751274	0.485586	0.513372	0.0070786	4.15526e-06	0.000120709	0.000125536	4.17395e-10	5.6016e-10	9.24793e-12	8.90956e-07	0	0.213142	0.234671	0.00248963	0.592185	0.574301	0.000761676	0.600794	0.0527497	5.87567e-08
cogproc	0.455751	2.94073e-07	4.95362e-07	2.69221e-05	0.361533	0.278084	0.393227	4.41872e-05	7.59163e-06	5.18916e-05	0.0778983	0.00361798	0.101974	0.349964	0.0662722	0.791085	4.90743e-13	0.0789789	0.482399	2.36124e-14	6.21121e-09	0.00028284	5.9927e-06	2.50922e-11	0.267617	0.00027821	0.000200326	0.234671	5.58924e-06	0.097302	0.0357539	0.217389	0.891972	0.638806	0.880126	0.798787	0.53353	0.763395	0.891937	0.213142	0	2.82613e-19	1.32129e-05	7.96363e-11	4.79461e-17	0.00163216	8.86623e-25	0.725791	0.434184
insight	2.65904e-06	2.1777e-06	0.000889678	2.08259e-11	0.201433	0.671237	0.517366	4.28908e-11	2.15801e-11	5.89098e-09	1.80068e-06	1.00807e-06	0.434812	0.00287383	0.60137	0.19549	2.39802e-10	0.966293	0.00382793	1.17078e-11	4.01498e-12	4.50449e-06	9.79249e-07	9.44035e-12	0.000876133	6.07714e-11	1.12641e-10	0.709801	6.60175e-07	0.000482633	0.000488617	0.000729245	0.03932	0.0164549	0.11138	0.0831663	0.311832	0.0409991	0.111668	0.234671	2.82613e-19	0	2.98529e-08	7.00501e-05	1.05988e-07	3.84865e-08	3.27554e-09	0.0408373	0.181882
cause	1.908e-14	0.170646	0.0676326	0.128364	0.657913	8.30618e-05	0.0454999	0.0225537	0.000874062	0.04197	0.0576504	0.0847474	0.194007	0.015503	0.0445076	0.0366618	0.000148837	0.609855	0.0108057	0.000414259	0.000132377	0.00860706	1.65976e-08	0.101117	0.00274233	1.19599e-08	2.61526e-14	6.23264e-06	1.03808e-05	0.0155246	0.0860212	1.56426e-05	0.0157366	0.00143859	0.0241575	0.281297	0.0860186	0.0596007	0.247469	0.00248963	1.32129e-05	2.98529e-08	0	1.2133e-06	0.206218	5.27043e-10	0.000565414	0.0732814	0.00206093
discrep	4.71e-07	0.0361352	0.000780183	0.102093	0.0321555	0.12272	0.389237	0.0732201	0.000465085	0.0424036	0.0339177	0.00287656	0.663495	0.00609708	0.974034	0.273506	0.000241087	0.544471	0.0176057	0.00012053	0.000994097	5.83137e-06	9.92767e-05	0.00777345	0.0390083	0.000256894	0.00012053	0.00465097	1.48662e-05	0.00565141	7.44801e-05	0.0133472	0.0932807	0.437855	0.04072	0.428143	0.281838	0.283811	0.779061	0.592185	7.96363e-11	7.00501e-05	1.2133e-06	0	1.81323e-09	4.41872e-05	1.5578e-12	0.0211333	0.0121781
tentat	0.0903674	0.188727	0.119473	0.120274	0.000193296	0.871603	0.0208721	0.647684	0.268239	0.948866	0.143985	0.948165	0.442252	0.706463	0.0786588	0.708129	5.7564e-06	0.67514	0.140383	8.57639e-06	0.00021462	0.000389242	0.155335	0.00901598	0.000584629	1.7795e-06	0.0801943	0.281297	2.53636e-12	0.203369	2.84497e-05	0.970084	0.912605	0.889267	0.194316	0.833154	0.112925	0.961167	0.446243	0.574301	4.79461e-17	1.05988e-07	0.206218	1.81323e-09	0	0.0546342	9.2982e-13	0.341645	0.354771
certain	3.55555e-40	0.0247865	0.0667324	2.89771e-08	0.735857	0.000121173	0.277074	6.51892e-07	3.81218e-07	0.00166516	0.000187742	0.00132392	0.000493781	2.00179e-05	0.00238027	1.2402e-06	0.00286204	0.459608	1.27883e-07	0.0300557	1.77217e-08	0.00015145	1.09598e-12	0.0781081	5.44348e-10	1.23767e-16	4.02984e-10	4.73862e-09	2.23552e-11	3.96192e-06	0.000550839	2.72446e-17	2.45595e-06	1.35797e-11	3.89583e-09	0.0918205	0.000144143	2.73358e-05	0.000157461	0.000761676	0.00163216	3.84865e-08	5.27043e-10	4.41872e-05	0.0546342	0	5.78106e-05	1.33146e-05	2.5116e-13
differ	0.00125256	1.87926e-05	6.17472e-09	5.82929e-07	0.418189	0.172621	0.773442	9.50493e-05	7.86567e-06	0.00805735	0.0497715	0.000640802	0.675637	0.17861	0.790734	0.189646	1.00575e-06	0.896816	0.359375	1.02681e-10	6.40188e-07	6.59006e-10	7.97547e-11	1.31513e-07	0.0640385	2.48316e-05	0.000936677	0.0567706	2.17434e-05	0.00661235	0.0037437	0.0144116	0.725791	0.419564	0.030932	0.570826	0.914276	0.217002	0.59273	0.600794	8.86623e-25	3.27554e-09	0.000565414	1.5578e-12	9.2982e-13	5.78106e-05	0	0.132785	0.221626
percept	2.37637e-06	0.00323563	0.0237739	0.000102613	0.487066	0.505055	0.233417	1.05049e-05	8.89071e-07	2.60676e-05	0.00014774	0.000554045	0.0668478	0.340129	0.00584881	0.108438	0.000315365	0.145321	0.0153667	0.00164692	0.00231563	0.000950437	0.000132169	0.00133895	0.000400954	0.00133814	1.01644e-05	0.0384705	0.110928	0.0979795	0.806708	3.46422e-05	0.00394831	0.00159888	0.000346441	0.363275	0.0184638	0.0126745	0.0162469	0.0527497	0.725791	0.0408373	0.0732814	0.0211333	0.341645	1.33146e-05	0.132785	0	1.61921e-10
see	2.01978e-22	0.273506	0.470151	0.409784	0.471091	9.79756e-06	0.520078	0.249386	0.230178	0.96577	0.548985	0.857813	1.23115e-06	0.000446054	3.99993e-08	4.33338e-06	0.901736	0.000522786	2.0811e-06	0.279787	0.145321	0.089986	0.000823443	0.417873	0.000766456	2.58227e-05	0.00246252	6.17472e-09	0.000617841	0.16757	0.147677	2.8003e-05	0.000141203	1.05707e-06	2.16144e-05	0.0812429	8.3055e-06	0.000672214	0.000432354	5.87567e-08	0.434184	0.181882	0.00206093	0.0121781	0.354771	2.5116e-13	0.221626	1.61921e-10	0
hear	2.17516e-17	0.0491088	0.956616	0.138174	0.0365876	0.00792461	0.369106	0.000271348	0.000807183	0.00111273	0.00048921	0.0486136	2.75854e-15	4.93148e-07	9.50667e-14	1.56004e-19	0.65962	0.810833	0.0177046	0.800373	0.0014298	0.00491668	3.06098e-06	0.172092	0.000677386	3.97222e-05	2.74272e-05	6.21182e-05	0.0462089	0.00120647	0.247075	2.37605e-07	1.35964e-09	9.98272e-19	7.74545e-15	4.18633e-05	8.50578e-13	8.32503e-10	3.31766e-10	1.13097e-07	0.500408	0.0598178	0.00276451	0.0567185	0.805672	8.53805e-10	0.0937479	5.00926e-06	9.05973e-15
feel	3.67902e-15	5.15123e-07	0.00629765	8.07047e-06	0.00237442	0.958916	0.051826	1.43772e-10	3.58077e-09	3.55197e-09	2.41006e-09	8.05856e-08	4.41872e-05	1.62205e-05	2.84886e-06	3.30464e-05	0.00349255	0.0279355	0.0203664	0.00180338	3.86913e-07	0.000320978	2.43275e-11	4.7682e-05	3.48994e-05	9.22427e-07	1.76307e-05	0.0120143	0.00471051	7.52351e-09	0.117763	5.7701e-14	6.68803e-16	9.27909e-15	6.51163e-25	0.0671818	1.27413e-06	2.80631e-09	1.27573e-07	1.48753e-05	0.00931688	1.38561e-05	1.22101e-05	0.0018255	0.213142	1.70904e-14	0.00133711	3.42343e-08	3.76367e-08
bio	6.70307e-16	1.76713e-06	0.012403	6.61388e-08	0.0047395	0.143697	0.388316	3.52248e-14	1.60722e-11	4.02552e-11	1.63119e-11	3.79104e-09	0.015159	0.0420862	2.67284e-05	0.00309977	0.00602078	0.122306	0.00156473	0.000414818	2.24947e-07	1.87926e-05	1.1724e-06	0.000329551	3.23834e-05	7.85711e-05	9.25721e-09	0.00689747	0.152265	1.59418e-06	0.269563	2.30877e-20	2.0047e-06	2.16118e-12	2.0052e-07	0.119213	0.000495708	0.0146276	3.87222e-05	0.002339	0.376681	0.000219791	0.000118609	0.0929993	0.442252	1.39818e-14	0.025498	5.53063e-05	0.000742466
body	1.40078e-09	0.0444186	0.830018	0.0298821	0.00035149	0.533485	0.219364	5.18277e-05	0.00181068	0.000100747	4.06046e-05	0.0041649	5.9364e-06	0.00448747	9.64538e-14	6.27556e-05	0.882762	0.578044	0.0345287	0.894199	0.0434019	0.153592	0.000210452	0.140735	0.0117276	0.121914	0.0162295	0.0144244	0.845904	0.0252651	0.952912	3.86913e-07	1.04578e-07	2.32189e-20	3.49806e-14	0.00148939	6.61096e-11	1.37858e-07	1.09482e-13	5.3196e-06	0.226384	0.541136	0.160183	0.825001	0.298148	5.0746e-07	0.787673	0.00367376	1.72398e-05
health	2.12506e-16	0.00138731	0.0585814	0.000159607	0.00163861	0.135833	0.828395	4.10431e-07	3.94847e-06	3.44349e-05	1.58947e-06	4.85693e-06	0.00109948	0.000160217	5.83412e-05	0.000639185	0.0747202	0.326188	0.00563434	0.0277403	5.23614e-05	0.00328862	2.1977e-06	0.00960668	0.000172082	8.05912e-06	1.51227e-06	0.00121023	0.0212649	5.65129e-07	0.129557	8.58212e-15	3.17809e-16	3.03014e-14	1.49458e-19	0.462209	3.98511e-07	1.95724e-05	3.06367e-07	0.00478402	0.406266	0.00245346	0.00367376	0.0124972	0.729977	1.08955e-12	0.0177438	0.0070801	0.000133979
sexual	0.0002597	0.051644	0.726647	0.0374141	0.000190338	0.29834	0.31282	0.00521466	0.0108714	0.00135214	0.00101975	0.00322358	1.72477e-05	0.0261707	2.42824e-08	0.0219953	0.717732	0.16313	0.0742549	0.997638	0.00321004	0.407416	0.0309398	0.408273	0.0209992	0.0494922	0.336235	0.0469773	0.506086	0.00266184	0.360234	6.77489e-05	0.000433129	2.74968e-07	2.76141e-05	0.14625	4.16921e-06	4.07536e-05	3.67902e-15	0.000823911	0.464177	0.281371	0.667454	0.846383	0.352268	0.00131301	0.774447	0.00245072	0.0048173
ingest	1.06036e-05	0.122337	0.593639	0.0265751	0.00206481	0.78032	0.326202	0.00434245	0.0151398	0.00425947	0.00112054	0.00164706	4.14739e-07	0.00303692	3.53819e-11	7.66546e-07	0.790656	0.457623	0.012432	0.835339	0.010633	0.0691807	0.00410426	0.326322	0.00147966	0.0128196	0.0357582	0.016094	0.406318	0.520159	0.751274	0.00178882	9.92143e-11	3.14989e-07	1.62009e-09	0.297271	3.2524e-11	7.60686e-06	1.00706e-07	5.87573e-06	0.42368	0.478998	0.306254	0.496039	0.654695	3.85113e-05	0.519541	0.175937	0.0036874
drives	0.00022549	0.933977	0.0112981	0.880433	0.726179	0.00045962	0.273506	0.549212	0.336167	0.810771	0.362329	0.946783	0.00131351	0.718344	0.104594	0.0405372	0.182745	0.86523	0.00730236	0.484576	0.121752	0.0593959	0.900335	0.719043	0.0542813	0.0208661	0.00659199	0.00568301	0.0492157	0.00110948	2.019e-05	8.34624e-05	0.100659	0.0470884	0.0594489	2.64517e-05	0.012115	0.0114517	0.0377061	0.0117568	0.154196	0.897683	0.120955	0.206218	0.715032	0.00855862	0.995522	0.973012	0.121872
affiliation	1.13873e-20	0.172317	0.362857	0.0226902	0.378733	7.85711e-05	0.706463	1.80319e-05	5.59867e-05	0.0429897	0.00322948	0.0637894	3.00199e-06	0.0020614	0.000200196	4.38575e-05	0.281297	0.359236	1.58678e-06	0.0953535	2.07546e-05	1.51227e-06	2.85521e-06	0.12477	0.000183015	3.48214e-08	3.13656e-09	1.73631e-07	1.36559e-05	2.72571e-05	4.75214e-05	1.24215e-12	0.00216543	1.66269e-06	1.59699e-05	1.73645e-08	0.000404442	8.54919e-06	0.00014408	3.23775e-05	0.860301	0.00207484	4.65459e-05	4.68225e-05	0.130714	1.84489e-14	0.0427582	0.00476696	1.68146e-08
achieve	3.07454e-22	0.370662	0.344489	0.0428427	0.00699649	6.29021e-09	0.00810057	0.382064	0.169323	0.827136	0.472784	0.218602	0.00521937	0.0282499	0.109777	0.00984032	0.437343	0.184527	2.74884e-08	0.496688	0.018802	0.00733381	0.000641926	0.940026	1.81868e-06	1.61921e-10	2.37669e-07	4.54957e-11	5.44348e-10	5.1213e-05	5.79445e-09	2.94073e-07	0.0544658	8.42745e-05	0.00297498	0.577721	0.132051	0.114522	0.128267	0.0423589	0.186825	0.000468822	1.62009e-09	3.87817e-05	0.00656399	8.22329e-16	0.00032478	0.25178	4.06053e-06
power	5.08659e-23	0.340936	0.446405	0.43324	0.87333	9.20737e-07	0.0314212	0.0669692	0.0487189	0.740898	0.192718	0.451106	0.000237038	0.0681258	0.00101233	0.000451136	0.503708	0.0161366	7.21338e-10	0.78032	0.0663969	0.0129624	0.000964863	0.664832	5.44984e-08	4.47152e-10	5.36538e-08	5.66444e-08	8.33434e-06	0.000108933	0.0098851	7.41276e-12	3.13737e-05	5.10748e-07	0.000262614	0.00011128	0.000387773	0.00785625	0.00610499	0.000545911	0.356683	0.0198013	9.18579e-09	0.00866606	0.35852	1.26802e-12	0.602329	0.0784538	1.70812e-07
reward	4.18116e-16	0.270322	0.150167	0.00480383	0.0108461	9.18625e-05	0.912728	0.0229732	0.00258408	0.202721	0.0351217	0.0112474	0.0157023	0.0359361	0.227782	0.015706	0.0404161	0.243564	8.67692e-07	0.123548	1.9865e-05	1.14679e-07	2.31643e-06	0.254897	6.1798e-06	3.14183e-14	4.2252e-08	1.03391e-09	2.12225e-08	9.54925e-05	1.23419e-06	1.5785e-07	0.0263077	0.0284265	0.00363153	0.373507	0.027501	0.0273261	0.199285	0.000982482	0.520078	0.00135746	4.46892e-05	6.98555e-06	0.000975062	1.56564e-09	0.0034662	0.00184584	0.000180014
risk	2.49421e-12	0.0290273	0.472409	0.0714184	0.00417517	0.074695	0.784093	0.00393543	0.00163183	0.00679808	0.000195814	0.0002597	3.87193e-07	0.106925	9.34744e-06	7.52851e-08	0.528245	0.994229	0.012301	0.211342	0.000240854	0.0260446	0.000790703	0.389237	0.000183665	0.0058987	0.00119225	0.000172822	0.120616	0.00064318	0.260559	2.50922e-11	2.36349e-13	1.08055e-12	1.53507e-17	0.480652	3.99719e-06	7.69574e-11	9.36306e-06	0.00100953	0.871603	0.362271	0.00560447	0.00106043	0.932176	2.30546e-08	0.286713	0.0313996	1.04559e-05
focuspast	1.14263e-14	0.0320033	0.0290832	8.56016e-10	0.0157247	0.012346	0.170917	5.34258e-08	5.27548e-10	2.55007e-05	1.30008e-07	1.55547e-06	4.39333e-05	0.0470668	4.1372e-07	5.3196e-06	0.00897209	0.0168451	6.47135e-09	0.0128196	1.56408e-06	2.42366e-08	1.14983e-09	0.000742889	1.3378e-05	1.89731e-07	4.70237e-06	5.61427e-05	0.000125879	0.0213236	0.323937	1.00808e-09	2.61192e-06	1.28096e-07	2.74787e-05	0.00912051	5.8553e-05	8.01598e-06	0.000160869	2.19792e-06	0.365649	4.12417e-07	2.46908e-05	0.0432678	0.69176	1.47267e-13	0.00454796	1.33701e-07	1.14351e-06
focuspresent	0.0506238	3.62509e-21	8.6252e-10	2.74244e-07	0.471957	2.22444e-05	1.55392e-08	1.43069e-09	1.31408e-12	4.89701e-14	1.27814e-08	4.79414e-12	0.0607666	0.297155	0.00990163	0.0256533	6.1101e-07	1.15639e-05	0.00671889	9.18253e-20	6.95565e-08	2.54235e-05	0.00450586	3.42951e-25	0.627519	0.945636	0.0106974	7.16917e-05	0.956616	0.00132392	0.942296	0.127511	0.859014	0.636319	0.827994	0.607587	0.668891	0.719165	0.980948	0.0171843	8.12464e-11	3.96562e-05	0.691668	0.00984248	0.00230193	0.968883	1.14005e-05	0.511365	0.00348316
focusfuture	1.50352e-24	0.0546334	0.230579	4.83095e-05	0.903446	0.0111616	0.20935	0.00013591	0.00158995	0.0622134	0.00656164	0.106543	8.44615e-07	8.00696e-06	0.000982482	7.38015e-08	0.642998	0.95214	0.00113112	0.106918	0.000179144	0.00228303	2.50016e-09	0.061792	4.03787e-06	4.06578e-09	0.000427361	1.36574e-07	2.62566e-05	0.011867	0.010592	1.66273e-09	0.000220503	2.44986e-09	7.5595e-06	0.186289	0.000227951	0.000429395	0.000118499	0.00160135	0.0514009	0.000323408	5.77989e-06	0.00247739	0.0513699	6.52188e-21	0.00984032	0.00188287	2.49355e-10
relativ	3.9607e-11	0.587919	0.164892	3.48984e-14	0.353715	0.0189315	0.227724	0.00197369	0.000745205	0.192292	0.0123223	0.0405765	0.111944	0.303634	0.00434379	0.0228506	0.93115	0.00022541	2.81204e-19	0.771198	0.00123455	0.15008	0.000339725	0.192387	3.33019e-05	6.73439e-06	0.0195591	1.6738e-07	0.0168422	0.545389	0.871133	1.48373e-05	0.00144877	0.00195828	0.000671786	0.735718	0.00441064	0.148135	0.00774985	0.118497	0.320436	0.0650813	0.141967	0.146516	0.849595	3.70721e-10	0.583651	0.000133979	2.96183e-07
motion	4.75085e-21	0.54171	0.289657	2.73801e-08	0.487042	0.000222611	0.402007	0.000163318	1.0561e-05	0.0140205	0.00106482	0.0188543	0.00307016	0.022099	6.91524e-06	8.34017e-05	0.136629	0.00255728	2.50705e-13	0.187174	5.33972e-05	8.17599e-05	2.95935e-10	0.0220427	2.36462e-06	7.38548e-09	7.39083e-06	1.38802e-10	3.40788e-05	0.0085176	0.015126	7.65041e-09	5.1213e-05	1.53232e-07	5.21407e-05	0.0263077	0.00012461	0.000572227	1.55898e-05	3.11711e-05	0.771785	8.26447e-05	7.19847e-05	0.00011473	0.0775659	8.96706e-15	0.0321367	9.51398e-05	2.33062e-11
space	7.64671e-12	0.0128196	0.633028	6.59878e-05	0.841147	0.00180354	0.964947	0.0458022	0.0063313	0.719957	0.236674	0.497501	0.0205503	0.160211	0.00125456	0.00984448	0.986567	2.63532e-06	1.1368e-17	0.363994	0.0293574	0.774028	0.0552586	0.709375	0.00199801	0.000506396	0.0140262	1.47933e-07	0.0131591	0.311832	0.40054	1.17272e-05	0.00465303	5.47916e-05	0.029406	0.143985	0.00758503	0.261848	0.00767921	0.0292191	0.158311	0.103225	0.136451	0.0366945	0.860826	2.99086e-08	0.99912	0.0012224	4.43236e-07
time	1.08043e-14	0.00322543	0.000130534	1.11536e-15	0.125017	0.0296002	0.185917	6.7794e-09	5.5474e-07	0.000792625	1.52571e-05	3.64024e-07	0.0452279	0.0325304	0.0125379	0.00762676	0.26777	0.177542	1.11504e-06	0.00481524	2.98838e-07	1.27948e-05	1.88611e-09	0.000140578	9.36306e-06	1.26307e-05	0.000330394	1.03061e-08	0.00394922	0.00546872	0.465461	9.06146e-11	9.77023e-05	0.000299744	2.00135e-07	0.994229	0.000577473	0.000176827	0.00131301	0.0347053	0.452149	0.00377749	0.00557486	0.0415235	0.869544	1.03444e-13	0.000699633	3.74641e-08	1.18186e-05
work	1.354e-18	0.240897	0.828926	0.102994	0.0196888	7.88576e-06	2.0015e-05	0.487066	0.512567	0.477788	0.771198	0.968883	0.0280916	0.0334418	0.339588	0.0163627	0.228931	0.00194199	8.11288e-08	0.801763	0.0825124	0.100071	0.000249666	0.176255	0.00360525	2.47487e-09	5.55959e-08	1.0784e-11	1.94168e-08	0.0967084	0.00161793	0.000380904	0.237376	0.00186857	0.0500487	0.779192	0.633552	0.607587	0.416447	0.225663	0.208065	0.0012365	4.49895e-11	0.000267669	0.0472901	1.92969e-13	0.0269479	0.437377	1.47146e-05
leisure	5.54653e-11	0.110114	0.881951	0.386352	0.000462452	4.15526e-06	0.211534	0.839389	0.489371	0.270322	0.607887	0.626242	0.00916434	0.0129831	0.0786572	0.0559244	0.604984	0.0027593	2.98562e-05	0.943738	0.0499338	0.00559996	0.00190465	0.504235	7.0926e-05	3.88391e-10	0.00138743	5.557e-10	5.26902e-06	0.0167927	4.46122e-05	0.000447602	0.571042	0.0302999	0.26399	0.412163	0.123679	0.01955	0.143529	0.0081822	0.643726	0.0556773	5.53063e-05	0.0535727	0.0667286	4.25355e-07	0.135848	0.000258018	1.55118e-09
home	1.23024e-05	0.00623287	0.661073	0.420737	0.000898404	0.702689	0.110928	0.000126493	0.000170052	0.000432758	9.77551e-05	0.00655426	1.58896e-09	0.0719225	4.7299e-18	2.55453e-08	0.758145	0.593056	0.014322	0.45013	0.000766456	0.0615933	0.000344231	0.0819461	0.0188927	0.140418	0.00312963	0.164441	0.999948	0.471883	0.389244	0.000469963	1.75479e-13	5.91451e-05	1.15842e-11	0.00201132	9.44545e-27	9.65706e-06	1.11234e-13	8.48716e-13	0.269563	0.210194	0.0600033	0.495516	0.106535	0.00321711	0.841927	0.0643552	0.000223427
money	3.59976e-09	0.642217	0.626791	0.275575	0.656216	0.162427	0.283811	0.860157	0.408273	0.533985	0.128136	0.226922	0.000207197	0.000125218	0.0028723	2.24898e-09	0.377933	0.485586	0.00743017	0.44401	0.0779274	0.0876328	0.00181187	0.899354	0.0411826	0.000910015	0.0101859	2.31643e-06	0.0918967	0.455081	0.101335	0.0498303	0.000191255	2.83056e-06	3.10839e-06	0.663239	0.000142324	0.00503795	0.0219496	0.0114044	0.474486	0.243473	0.00832285	0.00308827	0.368376	0.000149383	0.0405765	0.793533	0.000231163
relig	0.0170166	0.927835	0.0411234	0.242262	0.642037	0.0568377	0.270118	0.620238	0.774447	0.989387	0.983056	0.615549	1.24517e-06	0.0184342	0.0254824	6.76845e-05	0.758327	0.19686	0.160107	0.544304	0.796378	0.798925	0.800968	0.130984	0.680276	0.855353	0.123679	0.426986	0.593056	0.758195	0.494304	0.211558	0.323836	0.0497924	0.0457833	0.00879086	1.32097e-07	0.0294483	0.00127244	1.21404e-05	0.661381	0.475967	0.28032	0.748733	0.243632	0.0211647	0.947736	0.912846	0.038306
death	4.31931e-05	0.0831008	0.814506	0.0173623	0.0301624	0.891261	0.827496	0.00569677	0.00275778	0.00321511	0.00247042	0.0245099	2.28534e-05	0.000130167	6.01882e-08	0.000352952	0.345675	0.164434	0.08615	0.828213	0.00349555	0.329412	0.00366793	0.432127	0.123718	0.00404171	0.0509878	0.030339	0.306453	0.00463591	0.266716	0.000154789	4.85571e-10	3.86948e-05	2.73291e-07	0.126574	1.03289e-05	1.06303e-07	1.12654e-14	5.21659e-05	0.57797	0.0247412	0.22497	0.392691	0.464177	8.85519e-05	0.411273	0.0960414	0.000847995
informal	9.1897e-15	0.0337619	0.852513	0.026371	0.808945	0.22177	0.323465	0.000152664	0.00427127	0.00367376	0.00343088	0.0316109	0.000564727	4.19623e-06	0.0116287	4.92638e-05	0.169855	0.213142	0.275849	0.863642	4.7682e-05	0.0263702	5.87752e-06	0.484264	0.0382176	5.80191e-05	8.47386e-06	9.74038e-05	0.053402	1.56247e-06	0.0251148	3.63721e-10	0.000564411	1.9519e-07	1.8728e-05	0.0211647	0.00958907	0.000138058	0.00068158	0.000292631	0.800201	0.00527967	3.36029e-05	0.0355058	0.798288	5.40328e-08	0.204556	0.0281353	2.44771e-05
swear	0.000187776	0.000719458	0.53229	0.00316951	0.000496176	0.918164	0.0120252	0.000122487	0.000729294	0.00011128	0.000262433	0.0113526	0.000101039	0.229862	1.1598e-10	3.33715e-06	0.462338	0.0567023	0.693818	0.78032	0.000184883	0.0258262	0.000293014	0.085557	0.402404	0.147917	0.0540196	0.175299	0.326439	0.00773799	0.559962	2.79913e-06	4.75291e-07	1.68047e-15	2.55406e-06	0.0350373	3.0607e-07	1.04494e-05	3.50977e-20	0.0419188	0.654695	0.155335	0.255248	0.820609	0.750814	0.000193636	0.286453	0.0747758	0.0309492
netspeak	0.00373781	0.969317	0.0783108	0.934038	0.717769	0.528904	0.344489	0.630848	0.78716	0.770291	0.683536	0.321695	0.0312843	0.00989699	0.180551	0.0306467	0.983437	0.162634	0.170343	0.273204	0.545027	0.508915	0.112774	0.508082	0.94238	0.206675	0.181882	0.0190786	0.501553	0.298477	0.466262	0.0676974	0.0840089	0.000186998	0.354649	0.0508672	0.820609	0.00620949	0.0138846	0.267692	0.529139	0.611447	0.126248	0.11138	0.575148	0.0548907	0.17431	0.804703	0.155609
assent	0.0460957	0.651255	0.0681258	0.604975	0.740118	0.586791	0.260559	0.829418	0.636934	0.338885	0.243613	0.866649	1.4175e-06	0.0129039	0.100442	0.000137816	0.936232	0.797173	0.980815	0.23323	0.528245	0.287107	0.667145	0.743701	0.241585	0.590533	0.235279	0.152294	0.798734	0.719134	0.470151	0.339248	0.111354	0.00906183	0.151185	0.0949786	0.030949	0.000299491	0.0269479	0.00285033	0.0847474	0.352511	0.984591	0.937824	0.675637	0.150027	0.319785	0.0499436	0.012432
nonflu	0.030339	0.357814	0.106296	0.474471	0.0546259	0.454064	0.824769	0.267573	0.252115	0.0991701	0.0701076	0.370421	1.89598e-06	0.0469773	0.000284433	5.10665e-05	0.33396	0.514601	0.187616	0.113712	0.288415	0.123163	0.143063	0.8906	0.0436739	0.121757	0.408514	0.429468	0.643891	0.114801	0.494674	0.0769736	0.000155132	0.00303125	0.000396124	0.213805	0.030949	0.000326231	1.17684e-06	0.00498139	0.21423	0.948866	0.905878	0.890682	0.607143	0.030949	0.774326	0.222112	0.0193928
filler	0.127511	0.264129	0.248841	0.791753	0.17232	0.891937	0.373507	0.264129	0.285745	0.210498	0.150298	0.300863	0.000621138	0.128558	0.00634417	0.00434257	0.351365	0.512956	0.654826	0.30906	0.351365	0.198605	0.505894	0.671314	0.176155	0.487042	0.245071	0.526245	0.735384	0.235946	0.654826	0.19938	0.00915148	0.0398451	0.0148018	0.145541	0.000674585	0.0122728	0.00049927	0.025723	0.192883	0.415149	0.81163	0.845904	0.44401	0.144967	0.44401	0.135865	0.0771522
AllPunc	0.366832	0.00819047	0.00181332	0.00336108	0.320436	0.0131524	0.000277281	0.00114684	4.65458e-05	0.012346	0.000149206	2.13216e-05	0.575959	0.0571114	0.765237	0.568311	0.183018	0.779946	0.0640085	0.111119	0.0180687	2.34685e-07	0.620917	0.000249143	0.925213	0.135562	0.0131027	0.723519	0.352484	0.491115	0.88485	0.053402	0.135578	0.58777	0.743573	0.70062	0.338341	0.314672	0.514805	0.626242	0.406623	0.0118159	0.339515	0.0339528	0.925213	0.685912	0.105463	0.511973	0.633499
Period	0.0892945	0.011885	0.183361	0.0143317	0.0223984	1.00482e-11	0.550367	0.00490966	0.00971839	0.000729019	0.00466674	0.0091103	0.180567	0.171945	0.0732201	0.562781	0.409902	0.429468	0.661359	0.293349	0.061929	0.841146	0.04319	0.130225	0.012297	0.533704	0.50176	0.750814	0.482399	0.00194892	0.672751	0.00175608	0.014247	0.00693801	0.0132318	0.63736	0.0854355	0.568088	0.186083	0.642692	0.40646	0.270144	0.482367	0.931231	0.825601	0.10613	0.978442	0.230655	0.843447
Comma	0.0066378	0.565921	0.403219	0.508315	0.265881	0.115544	0.0070023	0.559343	0.891937	0.661354	0.289477	0.311404	0.298884	0.06852	0.317214	0.0619226	0.539092	0.685286	0.0490653	0.977178	0.171215	0.789374	0.0478094	0.421632	0.00155179	0.000572227	0.0878505	0.0147421	0.00276147	0.122392	0.00916257	0.216304	0.607565	0.111233	0.314985	0.342198	0.673813	0.376523	0.29912	0.297952	0.235946	0.746746	0.498005	0.154174	0.00319914	0.00060469	0.0451221	0.64642	0.312254
Colon	0.00022362	0.0720766	0.0865289	0.705208	0.160646	0.0330134	0.00632489	0.362728	0.191959	0.166468	0.26035	0.069107	0.00248295	0.000937323	0.0624132	0.0394695	0.231975	0.95553	0.522885	0.0231178	0.430308	0.607857	0.119228	0.102426	0.177135	0.214943	0.549152	0.00227586	0.0894395	0.212392	0.00403242	0.143473	0.162478	0.156205	0.0619371	0.651675	0.326798	0.291433	0.321735	0.246766	0.811327	0.750814	0.11023	0.517704	0.794304	0.0354552	0.413367	0.484863	0.00325682
SemiC	0.0149591	0.0704999	0.174419	0.461965	0.317391	0.0143896	0.0287679	0.55306	0.286117	0.224487	0.138837	0.0701076	0.00428984	0.0936804	0.505894	0.0231777	0.843133	0.0388925	0.100071	0.499588	0.175503	0.677581	0.585425	0.347148	0.343363	0.121914	0.117496	0.0882576	0.442393	0.447706	0.249235	0.439574	0.596472	0.41868	0.0912429	0.0500487	0.248136	0.0555871	0.64642	0.129118	0.798734	0.508315	0.461129	0.796817	0.818028	0.166985	0.843875	0.853075	0.0121392
QMark	0.153905	0.0649371	0.956616	0.583955	0.301251	0.429468	0.649667	0.167614	0.0344591	0.0786311	0.960158	0.737322	0.880126	0.573845	0.737631	0.793453	2.99285e-07	0.187616	0.315297	0.004662	0.00435983	0.0210424	0.168328	0.211203	0.142191	0.0165136	2.527e-07	0.481134	0.0390962	0.923135	0.841927	0.911345	0.726102	0.834687	0.740455	0.579908	0.820609	0.605394	0.665404	0.472239	0.00733775	0.000300936	0.106543	0.0757604	3.61071e-06	0.103779	0.0423917	0.0583552	0.538129
Exclam	0.159932	0.733635	0.0157247	0.15412	0.0879026	0.881951	0.466262	0.894638	0.688188	0.330969	0.362196	0.841664	2.86581e-05	0.000260092	0.0311803	0.00202877	0.837569	0.302506	0.921047	0.314028	0.778955	0.825303	0.992891	0.654324	0.442607	0.489785	0.945706	0.905758	0.9908	0.213142	0.0506238	0.824686	0.121973	0.1107	0.283997	0.0423307	0.257971	0.043927	0.0273217	0.0288979	0.410885	0.800373	0.956616	0.286527	0.798537	0.682502	0.671314	0.74668	0.203687
Dash	9.2401e-10	0.0598178	0.0377804	0.512567	0.308675	4.64318e-05	0.000843146	0.448688	0.491415	0.34147	0.499082	0.148354	2.66892e-05	1.20832e-07	3.36961e-06	0.000548392	0.457811	0.253056	0.000908751	0.0432678	0.539574	0.0953558	0.0160388	0.0120753	0.000898798	5.20575e-05	0.0752948	1.20682e-06	0.149938	0.181552	0.060351	0.00578758	0.00644795	0.00817227	0.000171437	0.0861688	0.000414259	0.0394465	0.0357663	0.000495734	0.293751	0.248416	0.00246252	0.718727	0.681982	5.21659e-05	0.622995	0.718	1.1331e-07
Quote	3.26628e-08	0.65962	0.247715	0.263085	0.030959	0.043294	0.606779	0.0218458	0.0423403	0.0361352	0.0528915	0.410476	6.09685e-12	3.51247e-09	1.36021e-15	7.14605e-21	0.877693	0.270144	0.0298872	0.571794	0.0242474	0.535157	0.00209722	0.884967	0.0338184	0.00172759	0.000514281	0.000394277	0.227349	0.109857	0.712697	0.0014589	1.33199e-06	1.40737e-08	9.24453e-06	0.000380787	3.18972e-13	1.33199e-06	2.90004e-07	2.09539e-06	0.809726	0.069204	0.0612742	0.774028	0.550339	5.40386e-05	0.270789	0.030339	1.72723e-06
Apostro	1.36279e-05	3.82709e-07	0.000623004	3.93063e-08	0.768837	0.797173	0.393875	4.45421e-07	6.84999e-10	2.21012e-09	1.04931e-06	5.40861e-07	0.528245	0.134331	0.192387	0.706985	6.96493e-08	0.42189	0.00919987	5.35309e-11	1.49996e-08	1.2965e-05	7.37359e-11	2.41774e-07	0.0157247	0.000119708	8.56157e-05	0.233888	0.000678607	0.00298012	0.111301	0.000141203	0.057124	0.0119537	0.000389242	0.577721	0.0584866	0.154174	0.023289	0.417545	1.47805e-05	5.26902e-06	0.000819414	0.00271967	0.0232713	3.68557e-09	7.60686e-06	1.945e-06	0.0228506
Parenth	7.63994e-10	0.0441994	0.0372574	0.571646	0.803872	2.32203e-06	0.000817671	0.135462	0.280748	0.194421	0.604397	0.125425	5.08649e-06	4.30894e-11	0.00498139	0.000139491	0.238864	0.145178	0.0055669	0.127527	0.977625	0.41082	0.0411812	0.00174565	0.00661983	0.000729294	0.196422	1.38697e-09	0.0801943	0.514805	0.0751671	0.00295711	0.0160093	0.00178215	0.0192264	0.412163	0.0557741	0.00175291	0.20979	0.00486242	0.72542	0.810287	0.00265164	0.0476594	0.85901	8.16082e-06	0.587688	0.269941	3.66136e-05
OtherP	0.0218016	3.48221e-13	1.54477e-05	1.14005e-05	0.00789329	0.00112661	1.27883e-07	4.73859e-10	1.38724e-11	8.72112e-13	2.36573e-11	8.91697e-12	0.0498554	0.00776031	0.387504	0.110114	0.0011099	0.00240575	0.521786	3.69409e-05	5.29985e-06	3.29298e-06	0.697734	8.96352e-13	0.194016	0.566987	0.0148407	3.91554e-06	0.416673	0.0546594	0.0937751	0.152265	0.597843	0.655148	0.925835	0.972967	0.682106	0.78032	0.655788	0.117833	0.016583	0.0241828	0.478505	0.223368	0.777215	0.320436	0.0941554	0.151782	0.004873
flesch	0.000842272	1.18666e-11	0.000306119	0.00029062	0.0032818	4.88661e-21	7.91461e-13	9.17629e-07	1.06303e-07	1.2989e-09	2.07463e-08	2.81476e-08	0.457916	0.0274105	0.936873	0.353613	0.0214431	0.00215872	0.0450113	0.00028208	0.00190222	0.0710508	0.115368	7.67012e-10	0.0494255	0.00593094	0.943738	3.74645e-06	0.00984794	0.916111	0.0365026	0.931978	0.273506	0.696958	0.645768	0.883321	0.293608	0.61931	0.83959	0.823767	0.298756	0.802804	0.0220769	0.400997	0.399864	0.364496	0.75661	0.418412	0.0257764
gunning	1.54721e-06	2.3261e-07	0.0336643	0.0476578	0.0178412	5.5828e-36	3.98929e-08	5.9436e-05	0.00130993	3.99129e-06	0.000192679	7.14559e-05	0.160183	0.0782851	0.381745	0.0562042	0.0589187	0.000429072	0.00133484	0.00720638	0.101335	0.938523	0.774238	1.63763e-06	0.0121585	0.000109847	0.167282	1.43559e-08	0.0046091	0.73853	0.0529168	0.283783	0.776486	0.205863	0.75661	0.554797	0.806803	0.339708	0.677578	0.69548	0.1784	0.976426	0.000871321	0.397696	0.63831	0.0422046	0.661381	0.538462	0.00135943
syll	1.67746e-202	0.949415	0.457811	0.000678607	0.551491	1.91937e-10	0.0199573	0.00246241	0.000640022	0.103918	0.00655175	0.0270325	2.04506e-08	7.53475e-09	4.25908e-07	2.93216e-10	0.0801943	0.00160941	3.25032e-12	0.311832	0.00114442	0.000144196	1.04651e-11	0.934652	6.10959e-12	5.48667e-21	1.69185e-12	1.05518e-19	8.93149e-11	3.51399e-06	3.17855e-05	1.16931e-16	4.52734e-08	1.13725e-14	1.41586e-11	0.0396055	3.11399e-07	2.7277e-06	1.39472e-05	7.91525e-07	0.415801	2.33916e-06	1.44883e-14	2.61764e-07	0.0952876	1.96923e-39	0.00104607	3.58282e-06	5.22814e-22
lexicon	4.63702e-213	0.633028	0.283763	0.000203552	0.543098	1.67565e-09	0.0700209	0.000673781	0.000106347	0.0454988	0.00230193	0.00855799	1.54724e-08	1.92771e-08	6.47212e-07	1.74048e-10	0.0333041	0.00239306	5.66471e-12	0.183405	0.000268815	1.784e-05	7.90117e-13	0.668891	9.12881e-12	1.86516e-21	1.07689e-13	2.0192e-19	2.60017e-11	4.03292e-06	3.85788e-05	8.87119e-17	2.31856e-08	3.94056e-14	2.16097e-11	0.0429469	1.86141e-07	1.03832e-06	1.04494e-05	4.34721e-07	0.338674	1.16517e-06	1.94154e-14	2.16964e-07	0.0624603	3.1367e-40	0.000590128	1.93832e-06	7.08125e-22
sentence	1.82528e-28	0.00275706	0.0530363	2.31052e-05	0.720155	0.631424	0.689883	2.1573e-07	3.19633e-08	2.11922e-05	2.3869e-06	2.31306e-06	2.11189e-07	0.000291078	4.1894e-05	7.51364e-07	0.000660146	0.145541	2.42272e-07	0.000400581	1.36441e-05	6.54339e-06	7.94079e-11	0.00688984	1.67804e-07	7.81278e-10	1.23257e-10	2.30351e-05	1.71447e-06	7.06328e-06	0.000859199	4.40256e-12	1.36003e-07	3.35407e-08	7.38548e-09	0.015467	2.68389e-07	1.3636e-05	0.000188637	3.59443e-06	0.0918405	1.63229e-06	4.504e-07	0.000130534	0.0909279	1.08201e-23	0.000814918	2.29426e-05	1.67137e-09
fleschkincaid	4.87051e-06	2.85806e-08	0.00441779	0.0119101	0.00992903	1.04403e-33	3.77868e-08	9.44319e-05	0.00030415	1.00724e-06	2.49002e-05	5.70558e-06	0.153493	0.0228725	0.529668	0.0582395	0.0561453	0.000921543	0.00472206	0.00448747	0.0547703	0.607888	0.507331	1.5069e-06	0.0149483	0.000292631	0.273194	2.56458e-08	0.00489925	0.924256	0.0668585	0.453825	0.791716	0.251321	0.777511	0.893995	0.860826	0.230579	0.673192	0.802804	0.201331	0.95214	0.00206093	0.316836	0.541641	0.0865748	0.77247	0.866755	0.00253705
smog	5.09343e-30	0.498713	0.886457	0.0135326	0.191685	0.00308827	0.00190733	0.0068597	0.0048593	0.0924473	0.0578332	0.0596007	2.67308e-07	0.000135923	0.00028208	6.39823e-06	0.00739574	0.00290222	6.7161e-08	0.0324833	0.0107629	0.000780183	4.90117e-06	0.660722	1.20594e-09	3.4135e-12	3.16466e-10	2.36748e-08	2.8466e-09	0.00022595	6.77476e-05	9.67003e-10	0.00189094	1.46066e-05	0.00053159	0.0363611	0.000130119	0.000101158	0.00488408	2.81163e-05	0.151531	1.00612e-05	6.49715e-09	0.00375932	0.0189315	1.83669e-24	0.00526117	0.000782488	1.26622e-11
automated	0.000394669	3.53841e-10	0.000115442	0.00247975	0.009231	2.97167e-27	3.51808e-08	9.1931e-06	3.04771e-06	1.57133e-08	3.17881e-07	1.66113e-08	0.175299	0.0268802	0.779061	0.0766428	0.00899394	0.00188344	0.0372647	0.000262603	0.00560179	0.143529	0.244645	1.48874e-08	0.0859499	0.00838417	0.844078	1.80393e-07	0.0212567	0.786381	0.129989	0.841927	0.449489	0.40054	0.867455	0.938719	0.42189	0.299895	0.853806	0.944108	0.101204	0.420917	0.0432076	0.86523	0.730116	0.250259	0.949415	0.527546	0.0191926
colemanliau	0.000477609	8.55746e-18	7.16261e-08	1.39227e-07	7.99788e-05	1.87716e-16	7.13569e-34	1.18398e-12	1.22519e-13	2.85872e-15	8.21027e-16	7.49417e-16	0.189922	0.00569072	0.819982	0.323465	0.0253916	1.66968e-05	0.00430706	1.75233e-05	4.77879e-05	0.000957995	0.0333242	1.59308e-14	0.0170871	0.00923847	0.779061	4.24626e-06	0.0010594	0.683246	0.0113532	0.654695	0.101819	0.948165	0.714694	0.796817	0.297848	0.623144	0.410702	0.647906	0.35867	0.504379	0.0271544	0.331558	0.215372	0.1027	0.976799	0.281297	0.0299299
linsearwrite	2.45651e-08	5.61283e-06	0.102426	0.0836335	0.000365568	3.48775e-68	4.12486e-08	0.000465327	0.0245099	4.65458e-05	0.000715487	0.000596743	0.1654	0.0669781	0.937183	0.0460957	0.785633	1.38133e-05	8.72055e-05	0.0871293	0.50734	0.406521	0.989387	3.80273e-05	0.00127579	1.29185e-05	0.0565804	1.27883e-07	0.000416403	0.544471	0.00370644	0.299895	0.637719	0.633183	0.972664	0.626242	0.69821	0.349096	0.565115	0.522017	0.500408	0.229862	0.000315222	0.0531315	0.280099	0.000615868	0.307376	0.966414	0.000997158
dale	0.514805	4.1648e-16	0.00027821	3.54851e-07	0.0282712	2.08259e-11	5.04385e-15	1.12247e-12	1.06903e-15	7.22613e-16	1.03207e-15	4.53869e-13	0.73853	0.69176	0.235046	0.829418	0.00271741	0.00488652	0.471091	5.07496e-07	1.09091e-05	0.000209423	0.00535375	3.0685e-16	0.299205	0.184606	0.0567792	0.00148356	0.120385	0.136783	0.408273	0.0710508	0.0178886	0.71653	0.0577686	0.223021	0.00815778	0.499839	0.278236	0.221686	0.190597	0.12272	0.647437	0.677581	0.4521	0.402007	0.272882	0.0114355	0.691716
diff	3.82848e-93	0.206702	0.864929	0.0479711	0.150167	2.27206e-13	3.24931e-06	0.218194	0.143621	0.985406	0.389237	0.486274	6.77957e-08	2.09227e-07	5.08801e-06	3.54481e-09	0.35852	0.00030916	3.05323e-12	0.822812	0.0472901	0.00318505	2.89771e-08	0.314081	4.67511e-12	9.1676e-21	1.32444e-09	2.13158e-20	1.70651e-11	9.60612e-05	3.2699e-06	1.00307e-12	2.41149e-06	5.37596e-12	1.71019e-08	0.118228	2.8118e-06	7.00501e-05	0.000143635	5.75833e-06	0.489785	2.45802e-05	1.2175e-13	1.33009e-06	0.0447525	1.13983e-32	0.00324334	0.000122027	4.21733e-20
[truncated: 56 more columns]
