# Supplementary material for: Analyzing Suicide Risk From Linguistic Features in Social Media: Evaluation Study
Source: JMIR Form Res. 2022 Aug 30;6(8):e35563. doi: 10.2196/35563 (PMC9472054; doi:10.2196/35563)
Supplement: Multimedia Appendix 9 [file formative_v6i8e35563_app9.xlsx]

## Sheet: Sheet1
Multimedia Appendix 9- Spearman correlation coefficients for Linguistic Inquiry and Word Count and TextStat features (crowd).
	WC	Analytic	Clout	Authentic	Tone	WPS	Sixltr	Dic	function	pronoun	ppron	i	we	you	shehe	they	ipron	article	prep	auxverb	adverb	conj	negate	verb	adj	compare	interrog	number	quant	affect	posemo	negemo	anx	anger	sad	social	family	friend	female	male	cogproc	insight	cause	discrep	tentat	certain	differ	percept	see
WC	1	-0.115671	-0.220828	0.348422	-0.033939	0.374405	0.127378	0.239644	0.309066	0.196713	0.267163	0.300216	0.336751	0.339854	0.377312	0.447495	0.0870461	0.121713	0.340075	0.0812646	0.3073	0.27136	0.458791	0.111815	0.384622	0.498216	0.418964	0.398749	0.331626	0.208243	0.141462	0.510381	0.464551	0.496486	0.480641	0.131371	0.325888	0.452747	0.38983	0.373832	0.0943601	0.279597	0.516481	0.275441	0.0295499	0.53547	0.287061	0.32348	0.504432
Analytic	-0.115671	1	0.306133	-0.342418	0.256124	0.162216	0.342984	-0.591134	-0.67316	-0.731107	-0.679756	-0.563302	-0.177305	-0.155254	-0.276435	-0.127832	-0.306564	0.481138	0.272511	-0.545791	-0.567631	-0.460941	-0.519582	-0.645214	-0.0292324	-0.0389071	-0.348801	0.082015	0.0783836	-0.35161	-0.0824165	-0.39905	-0.261335	-0.315623	-0.276712	-0.264052	-0.161635	-0.17324	-0.224032	-0.160444	-0.326809	-0.196175	-0.15768	-0.279367	-0.0437723	-0.188222	-0.385415	-0.185255	0.00435964
Clout	-0.220828	0.306133	1	-0.647606	0.206652	0.0134318	0.105371	-0.24891	-0.341909	-0.240405	-0.278182	-0.608671	0.0542513	0.21882	0.0509711	-0.0501502	-0.159946	0.0660908	-0.0563341	-0.27945	-0.310298	-0.20132	-0.51604	-0.297639	-0.102759	-0.173922	-0.111788	-0.126175	-0.146592	-0.154399	0.0547481	-0.297906	-0.226893	-0.244779	-0.276911	0.501815	-0.0580332	-0.00676517	-0.0424278	0.111358	-0.258817	-0.169254	-0.220568	-0.155235	-0.0902111	-0.216211	-0.389956	-0.0848785	-0.0685179
Authentic	0.348422	-0.342418	-0.647606	1	-0.265406	-0.00425086	-0.0892278	0.489228	0.468112	0.393232	0.453211	0.625657	0.117871	-0.00477656	0.129339	0.157801	0.130085	-0.0572773	0.232436	0.239799	0.385565	0.211287	0.519205	0.343953	0.254658	0.302078	0.24538	0.124965	0.145552	0.247745	-0.0471994	0.436872	0.345748	0.348523	0.414076	-0.173713	0.183737	0.217184	0.178943	0.0759456	0.238807	0.336127	0.264057	0.0741411	0.0462838	0.339853	0.299809	0.210843	0.128458
Tone	-0.033939	0.256124	0.206652	-0.265406	1	0.173998	0.125486	-0.270267	-0.266259	-0.268634	-0.282852	-0.281624	-0.118511	0.199486	-0.197474	-0.0686559	0.0108443	0.210146	0.0578963	-0.0706056	-0.16588	-0.0415308	-0.183854	-0.21498	-0.00262396	0.0266323	-0.0572423	0.0474527	0.212574	-0.0568975	0.557529	-0.488225	-0.26976	-0.363387	-0.366659	0.041919	-0.136804	-0.155658	-0.178787	-0.0878989	0.0260935	-0.00123196	-0.047664	0.0698639	0.272398	-0.0895366	0.0399162	0.0277188	0.162972
WPS	0.374405	0.162216	0.0134318	-0.00425086	0.173998	1	0.107418	-0.0870636	0.0301221	-0.128823	-0.12255	-0.0764423	0.0283752	0.0818186	0.0441597	0.174543	0.0551905	0.227894	0.311053	-0.0885227	0.0473593	0.268945	0.0502899	-0.10979	0.134379	0.252955	0.200551	0.21053	0.26627	-0.0587465	0.100133	0.0420465	0.0506185	0.0918065	-0.00964785	0.0214486	0.0624105	0.137174	0.0625935	0.105563	0.0623059	0.0862402	0.255669	0.133283	0.216639	0.154965	0.165058	0.0646706	0.269393
Sixltr	0.127378	0.342984	0.105371	-0.0892278	0.125486	0.107418	1	-0.220996	-0.28743	-0.338906	-0.33616	-0.244562	-0.0517231	0.00853637	-0.101699	0.0349009	-0.00558196	0.261509	0.206198	-0.165825	-0.147824	-0.140991	-0.153291	-0.299066	0.179674	0.175906	0.021291	-0.0243874	0.1054	-0.0209258	0.0928094	-0.00100085	0.054491	-0.0376718	-0.0171559	-0.037253	-0.0417396	-0.0634018	-0.095635	-0.0542396	0.0771649	0.163045	0.135036	-0.12335	0.205616	0.0264861	-0.0560282	-0.0262248	0.0822363
Dic	0.239644	-0.591134	-0.24891	0.489228	-0.270267	-0.0870636	-0.220996	1	0.724348	0.655578	0.665507	0.553686	0.20862	0.136538	0.299261	0.167946	0.186572	-0.326776	0.111257	0.42952	0.424665	0.318648	0.493176	0.622075	0.233343	0.229098	0.307162	-0.0723287	-0.00599538	0.414864	0.0412251	0.510748	0.34564	0.370675	0.40336	0.313307	0.231103	0.267897	0.290034	0.177976	0.300356	0.309363	0.146074	0.289737	-0.00753042	0.306457	0.2429	0.207943	0.0203383
function	0.309066	-0.67316	-0.341909	0.468112	-0.266259	0.0301221	-0.28743	0.724348	1	0.744405	0.665548	0.580289	0.224296	0.131938	0.350694	0.197234	0.349663	-0.208306	0.154751	0.524924	0.506655	0.445343	0.567526	0.590512	0.116694	0.241841	0.414071	-0.0311585	-0.0128668	0.274605	-0.0458237	0.450054	0.351165	0.356726	0.359644	0.242189	0.257213	0.2627	0.286632	0.195934	0.278013	0.231277	0.230319	0.332425	-0.0176711	0.317901	0.349749	0.220611	0.113384
pronoun	0.196713	-0.731107	-0.240405	0.393232	-0.268634	-0.128823	-0.338906	0.655578	0.744405	1	0.824823	0.651088	0.221304	0.187544	0.36244	0.161939	0.356959	-0.389206	-0.0424771	0.416629	0.342141	0.296238	0.4626	0.573483	0.0468438	0.088481	0.352479	-0.0819754	-0.0885991	0.312242	-0.0197778	0.433277	0.285916	0.339109	0.361631	0.364767	0.226547	0.249629	0.287572	0.24642	0.184493	0.220097	0.136101	0.254494	-0.0754994	0.251902	0.205156	0.273406	0.0634744
ppron	0.267163	-0.679756	-0.278182	0.453211	-0.282852	-0.12255	-0.33616	0.665507	0.665548	0.824823	1	0.762088	0.262475	0.175536	0.42888	0.181868	-8.22164e-05	-0.377657	-0.0356268	0.348865	0.336468	0.322549	0.457192	0.506558	0.0843862	0.102003	0.246273	0.0307947	-0.10144	0.336771	-0.0106193	0.467929	0.33403	0.379856	0.409981	0.377747	0.280187	0.342523	0.353068	0.329005	0.0446744	0.114398	0.119671	0.260602	-0.180106	0.251129	0.147772	0.310527	0.0926433
i	0.300216	-0.563302	-0.608671	0.625657	-0.281624	-0.0764423	-0.244562	0.553686	0.580289	0.651088	0.762088	1	0.150481	0.011847	0.228312	0.149128	0.0679982	-0.291477	0.0198845	0.34676	0.353315	0.29997	0.486546	0.414261	0.138099	0.182325	0.186187	0.113435	-0.00379433	0.333766	-0.00636973	0.487472	0.3657	0.382506	0.441849	0.0226562	0.21412	0.283409	0.267556	0.180779	0.0926574	0.138668	0.170578	0.31	-0.0986999	0.266451	0.219002	0.239685	0.0581489
we	0.336751	-0.177305	0.0542513	0.117871	-0.118511	0.0283752	-0.0517231	0.20862	0.224296	0.221304	0.262475	0.150481	1	0.131647	0.422788	0.205188	0.00202968	-0.0712628	0.0567211	0.0625017	0.145876	0.107314	0.158123	0.155214	0.131818	0.115556	0.162478	0.0783199	0.0764614	0.159065	0.0263751	0.246213	0.359856	0.331556	0.309804	0.27371	0.339668	0.410007	0.447418	0.395856	0.00834006	0.0900132	0.180998	0.102169	-0.081286	0.201888	0.0859832	0.073947	0.170078
you	0.339854	-0.155254	0.21882	-0.00477656	0.199486	0.0818186	0.00853637	0.136538	0.131938	0.187544	0.175536	0.011847	0.131647	1	0.0234425	0.151845	0.0734691	-0.0110302	0.0675723	0.0796814	0.131589	0.0633941	0.107254	0.107745	0.134968	0.152929	0.225222	0.0688887	0.116417	0.178263	0.282865	0.143794	0.101997	0.208193	0.172423	0.309519	0.046322	0.155127	0.0726568	0.166563	0.0197671	0.185807	0.153412	0.237752	-0.0401627	0.223462	0.0877312	0.2086	0.296861
shehe	0.377312	-0.276435	0.0509711	0.129339	-0.197474	0.0441597	-0.101699	0.299261	0.350694	0.36244	0.42888	0.228312	0.422788	0.0234425	1	0.266885	0.00341574	-0.0950365	0.0895608	0.0591943	0.211937	0.205276	0.229736	0.172225	0.107785	0.143792	0.23258	0.102407	0.00307384	0.105285	-0.0533793	0.297592	0.387681	0.331397	0.353919	0.394946	0.440736	0.471745	0.606704	0.561572	-0.0410823	0.0276308	0.218736	0.086239	-0.151944	0.235293	0.0224028	0.178045	0.205344
they	0.447495	-0.127832	-0.0501502	0.157801	-0.0686559	0.174543	0.0349009	0.167946	0.197234	0.161939	0.181868	0.149128	0.205188	0.151845	0.266885	1	0.0494591	-0.0138168	0.122028	0.0272058	0.117252	0.167194	0.244213	0.0595077	0.149971	0.184834	0.201223	0.169535	0.0879363	0.116694	0.0439746	0.228695	0.389445	0.351838	0.307253	0.157883	0.341664	0.303624	0.322942	0.2646	0.0738905	0.113699	0.170879	0.12105	0.0113223	0.242084	0.198174	0.128986	0.325127
ipron	0.0870461	-0.306564	-0.159946	0.130085	0.0108443	0.0551905	-0.00558196	0.186572	0.349663	0.356959	-8.22164e-05	0.0679982	0.00202968	0.0734691	0.00341574	0.0494591	1	-0.0503672	0.0617219	0.264136	0.22989	0.169697	0.230388	0.235459	0.0767514	0.155097	0.36555	-0.0996314	0.122306	0.134934	0.0917939	0.145371	0.0810182	0.095731	0.0494068	-0.0123446	-0.0660704	-0.0221634	-0.016625	-0.0911373	0.459008	0.372232	0.241361	0.165558	0.304889	0.204824	0.312851	0.0709475	0.039831
article	0.121713	0.481138	0.0660908	-0.0572773	0.210146	0.227894	0.261509	-0.326776	-0.208306	-0.389206	-0.377657	-0.291477	-0.0712628	-0.0110302	-0.0950365	-0.0138168	-0.0503672	1	0.240937	-0.146211	-0.167697	-0.131489	-0.130129	-0.265621	0.0876755	0.196305	0.0142203	0.138888	0.108924	-0.221317	0.0897139	-0.12453	-0.0773469	-0.103401	-0.161565	-0.110964	-0.0426992	-0.105358	-0.131733	-0.0214267	-0.13907	0.0494475	0.0933637	-0.0756092	0.0535609	-0.0331669	-0.0146346	-0.00127205	0.15195
prep	0.340075	0.272511	-0.0563341	0.232436	0.0578963	0.311053	0.206198	0.111257	0.154751	-0.0424771	-0.0356268	0.0198845	0.0567211	0.0675723	0.0895608	0.122028	0.0617219	0.240937	1	-0.0421972	0.0391857	0.0136269	0.0983442	-0.0787614	0.279259	0.413955	0.176939	0.124096	0.219914	0.0401075	0.00719612	0.129331	0.161447	0.10401	0.183244	0.0136041	0.092173	0.169277	0.120944	0.0640012	0.0313163	0.142386	0.263765	0.0426796	0.0575977	0.287271	0.0202619	0.145001	0.231415
auxverb	0.0812646	-0.545791	-0.27945	0.239799	-0.0706056	-0.0885227	-0.165825	0.42952	0.524924	0.416629	0.348865	0.34676	0.0625017	0.0796814	0.0591943	0.0272058	0.264136	-0.146211	-0.0421972	1	0.236832	0.178469	0.387455	0.651905	0.0783797	0.126846	0.256321	-0.0552645	-0.00335368	0.164178	0.068727	0.163616	0.135621	0.102284	0.121604	0.103779	0.107573	0.0244274	0.0754345	0.0344004	0.265828	0.165892	0.118674	0.322859	0.0784127	0.136496	0.292058	0.0103548	-0.0114931
adverb	0.3073	-0.567631	-0.310298	0.385565	-0.16588	0.0473593	-0.147824	0.424665	0.506655	0.342141	0.336468	0.353315	0.145876	0.131589	0.211937	0.117252	0.22989	-0.167697	0.0391857	0.236832	1	0.381933	0.456361	0.347659	0.202458	0.187184	0.384788	0.0619334	0.13513	0.272881	0.072398	0.379844	0.281843	0.359246	0.275312	0.0586628	0.0631853	0.230021	0.154415	0.121916	0.352705	0.263254	0.30636	0.177288	0.193187	0.304725	0.373037	0.215548	0.0770771
conj	0.27136	-0.460941	-0.20132	0.211287	-0.0415308	0.268945	-0.140991	0.318648	0.445343	0.296238	0.322549	0.29997	0.107314	0.0633941	0.205276	0.167194	0.169697	-0.131489	0.0136269	0.178469	0.381933	1	0.267759	0.275668	0.142806	0.171967	0.322843	0.0232679	0.133268	0.190849	0.140278	0.267112	0.203716	0.184369	0.132355	0.162281	0.127653	0.201642	0.173894	0.198179	0.263951	0.178261	0.285315	0.266355	0.22303	0.183856	0.433047	0.150977	0.141911
negate	0.458791	-0.519582	-0.51604	0.519205	-0.183854	0.0502899	-0.153291	0.493176	0.567526	0.4626	0.457192	0.486546	0.158123	0.107254	0.229736	0.244213	0.230388	-0.130129	0.0983442	0.387455	0.456361	0.267759	1	0.49242	0.17004	0.270832	0.385887	0.187109	0.191529	0.264471	0.0648532	0.491565	0.316162	0.386419	0.367117	0.0542359	0.201155	0.15832	0.215241	0.153356	0.284631	0.280576	0.351388	0.248375	0.0555825	0.45658	0.511954	0.248853	0.194583
verb	0.111815	-0.645214	-0.297639	0.343953	-0.21498	-0.10979	-0.299066	0.622075	0.590512	0.573483	0.506558	0.414261	0.155214	0.107745	0.172225	0.0595077	0.235459	-0.265621	-0.0787614	0.651905	0.347659	0.275668	0.49242	1	0.0392312	0.0467558	0.298793	-0.100151	-0.0219696	0.252466	0.05654	0.292217	0.211391	0.230322	0.253269	0.173226	0.136185	0.134672	0.161915	0.10076	0.364977	0.253711	0.129596	0.285964	0.0463955	0.191631	0.302315	0.138075	-0.00166637
adj	0.384622	-0.0292324	-0.102759	0.254658	-0.00262396	0.134379	0.179674	0.233343	0.116694	0.0468438	0.0843862	0.138099	0.131818	0.134968	0.107785	0.149971	0.0767514	0.0876755	0.279259	0.0783797	0.202458	0.142806	0.17004	0.0392312	1	0.554751	0.168479	0.148552	0.284199	0.352674	0.245694	0.409333	0.220769	0.222453	0.30026	0.0955679	0.0754573	0.156529	0.0894661	0.149104	0.153143	0.211399	0.218967	0.113872	0.11722	0.318753	0.186756	0.153874	0.1726
compare	0.498216	-0.0389071	-0.173922	0.302078	0.0266323	0.252955	0.175906	0.229098	0.241841	0.088481	0.102003	0.182325	0.115556	0.152929	0.143792	0.184834	0.155097	0.196305	0.413955	0.126846	0.187184	0.171967	0.270832	0.0467558	0.554751	1	0.307422	0.145982	0.333815	0.162119	0.156724	0.334168	0.219512	0.198556	0.287927	0.0688743	0.143421	0.175136	0.127384	0.116754	0.176456	0.262155	0.301376	0.180111	0.141937	0.3634	0.282354	0.243605	0.223097
interrog	0.418964	-0.348801	-0.111788	0.24538	-0.0572423	0.200551	0.021291	0.307162	0.414071	0.352479	0.246273	0.186187	0.162478	0.225222	0.23258	0.201223	0.36555	0.0142203	0.176939	0.256321	0.384788	0.322843	0.385887	0.298793	0.168479	0.307422	1	0.0913663	0.157131	0.129971	0.0498257	0.305301	0.269171	0.269861	0.224295	0.212653	0.166311	0.251005	0.176305	0.163745	0.329079	0.405241	0.500042	0.195291	0.17102	0.305974	0.325553	0.269727	0.225753
number	0.398749	0.082015	-0.126175	0.124965	0.0474527	0.21053	-0.0243874	-0.0723287	-0.0311585	-0.0819754	0.0307947	0.113435	0.0783199	0.0688887	0.102407	0.169535	-0.0996314	0.138888	0.124096	-0.0552645	0.0619334	0.0232679	0.187109	-0.100151	0.148552	0.145982	0.0913663	1	0.129746	-0.00136722	0.0822066	0.175121	0.106162	0.14839	0.133618	-0.0139599	0.118457	0.153922	0.147648	0.186108	-0.137149	-0.0145388	0.210617	0.149257	-0.0145682	0.218158	0.0882443	0.122984	0.253648
quant	0.331626	0.0783836	-0.146592	0.145552	0.212574	0.26627	0.1054	-0.00599538	-0.0128668	-0.0885991	-0.10144	-0.00379433	0.0764614	0.116417	0.00307384	0.0879363	0.122306	0.108924	0.219914	-0.00335368	0.13513	0.133268	0.191529	-0.0219696	0.284199	0.333815	0.157131	0.129746	1	0.0908158	0.231815	0.0689593	0.0628215	-0.0034544	0.0505383	-0.0604621	-0.0450192	0.0406522	-0.00945931	-0.0114814	0.290603	0.210143	0.238261	0.167129	0.401541	0.370598	0.275718	0.105031	0.171231
affect	0.208243	-0.35161	-0.154399	0.247745	-0.0568975	-0.0587465	-0.0209258	0.414864	0.274605	0.312242	0.336771	0.333766	0.159065	0.178263	0.105285	0.116694	0.134934	-0.221317	0.0401075	0.164178	0.272881	0.190849	0.264471	0.252466	0.352674	0.162119	0.129971	-0.00136722	0.0908158	1	0.563053	0.581388	0.312367	0.351754	0.402216	0.216002	0.0795486	0.1672	0.164693	0.0938078	0.192299	0.141624	0.0942676	0.148766	0.0441479	0.289291	0.192207	0.208225	0.0816106
posemo	0.141462	-0.0824165	0.0547481	-0.0471994	0.557529	0.100133	0.0928094	0.0412251	-0.0458237	-0.0197778	-0.0106193	-0.00636973	0.0263751	0.282865	-0.0533793	0.0439746	0.0917939	0.0897139	0.00719612	0.068727	0.072398	0.140278	0.0648532	0.05654	0.245694	0.156724	0.0498257	0.0822066	0.231815	0.563053	1	0.0750481	0.0610082	0.0351558	0.0223209	0.17174	-0.0346624	-0.00744515	-0.0149434	0.012499	0.158305	0.1548	0.0653109	0.180938	0.237976	0.14338	0.191385	0.120859	0.166186
negemo	0.510381	-0.39905	-0.297906	0.436872	-0.488225	0.0420465	-0.00100085	0.510748	0.450054	0.433277	0.467929	0.487472	0.246213	0.143794	0.297592	0.228695	0.145371	-0.12453	0.129331	0.163616	0.379844	0.267112	0.491565	0.292217	0.409333	0.334168	0.305301	0.175121	0.0689593	0.581388	0.0750481	1	0.479491	0.598983	0.606777	0.186605	0.21373	0.322598	0.285716	0.248503	0.143377	0.232431	0.331083	0.201414	-0.0618623	0.444761	0.270043	0.264406	0.127051
anx	0.464551	-0.261335	-0.226893	0.345748	-0.26976	0.0506185	0.054491	0.34564	0.351165	0.285916	0.33403	0.3657	0.359856	0.101997	0.387681	0.389445	0.0810182	-0.0773469	0.161447	0.135621	0.281843	0.203716	0.316162	0.211391	0.220769	0.219512	0.269171	0.106162	0.0628215	0.312367	0.0610082	0.479491	1	0.441686	0.539466	0.0625406	0.373131	0.379492	0.382288	0.317612	0.0704267	0.186103	0.257674	0.104676	-0.0676199	0.289124	0.163182	0.167703	0.21774
anger	0.496486	-0.315623	-0.244779	0.348523	-0.363387	0.0918065	-0.0376718	0.370675	0.356726	0.339109	0.379856	0.382506	0.331556	0.208193	0.331397	0.351838	0.095731	-0.103401	0.10401	0.102284	0.359246	0.184369	0.386419	0.230322	0.222453	0.198556	0.269861	0.14839	-0.0034544	0.351754	0.0351558	0.598983	0.441686	1	0.532646	0.161224	0.260715	0.406517	0.349488	0.322918	0.0853441	0.180391	0.280325	0.13557	-0.0936046	0.362381	0.138845	0.129462	0.207985
sad	0.480641	-0.276712	-0.276911	0.414076	-0.366659	-0.00964785	-0.0171559	0.40336	0.359644	0.361631	0.409981	0.441849	0.309804	0.172423	0.353919	0.307253	0.0494068	-0.161565	0.183244	0.121604	0.275312	0.132355	0.367117	0.253269	0.30026	0.287927	0.224295	0.133618	0.0505383	0.402216	0.0223209	0.606777	0.539466	0.532646	1	0.102687	0.327917	0.382385	0.309606	0.313465	0.0357764	0.184068	0.194186	0.139131	-0.135764	0.357903	0.130382	0.225953	0.209194
social	0.131371	-0.264052	0.501815	-0.173713	0.041919	0.0214486	-0.037253	0.313307	0.242189	0.364767	0.377747	0.0226562	0.27371	0.309519	0.394946	0.157883	-0.0123446	-0.110964	0.0136041	0.103779	0.0586628	0.162281	0.0542359	0.173226	0.0955679	0.0688743	0.212653	-0.0139599	-0.0604621	0.216002	0.17174	0.186605	0.0625406	0.161224	0.102687	1	0.20486	0.279415	0.280076	0.323558	-0.00774917	0.0398441	0.0453343	0.176593	-0.0548033	0.0992595	0.00247077	0.169333	0.102984
family	0.325888	-0.161635	-0.0580332	0.183737	-0.136804	0.0624105	-0.0417396	0.231103	0.257213	0.226547	0.280187	0.21412	0.339668	0.046322	0.440736	0.341664	-0.0660704	-0.0426992	0.092173	0.107573	0.0631853	0.127653	0.201155	0.136185	0.0754573	0.143421	0.166311	0.118457	-0.0450192	0.0795486	-0.0346624	0.21373	0.373131	0.260715	0.327917	0.20486	1	0.329116	0.488612	0.354444	-0.107844	-0.0370177	0.131078	0.0724254	-0.154331	0.165682	0.0303378	0.0484522	0.177215
friend	0.452747	-0.17324	-0.00676517	0.217184	-0.155658	0.137174	-0.0634018	0.267897	0.2627	0.249629	0.342523	0.283409	0.410007	0.155127	0.471745	0.303624	-0.0221634	-0.105358	0.169277	0.0244274	0.230021	0.201642	0.15832	0.134672	0.156529	0.175136	0.251005	0.153922	0.0406522	0.1672	-0.00744515	0.322598	0.379492	0.406517	0.382385	0.279415	0.329116	1	0.498697	0.586997	-0.0447446	0.0815976	0.21703	0.16547	-0.128283	0.219945	0.0450715	0.112583	0.154056
female	0.38983	-0.224032	-0.0424278	0.178943	-0.178787	0.0625935	-0.095635	0.290034	0.286632	0.287572	0.353068	0.267556	0.447418	0.0726568	0.606704	0.322942	-0.016625	-0.131733	0.120944	0.0754345	0.154415	0.173894	0.215241	0.161915	0.0894661	0.127384	0.176305	0.147648	-0.00945931	0.164693	-0.0149434	0.285716	0.382288	0.349488	0.309606	0.280076	0.488612	0.498697	1	0.332433	-0.0642425	-0.00753808	0.17622	0.122128	-0.191633	0.185186	0.0553788	0.117459	0.186377
male	0.373832	-0.160444	0.111358	0.0759456	-0.0878989	0.105563	-0.0542396	0.177976	0.195934	0.24642	0.329005	0.180779	0.395856	0.166563	0.561572	0.2646	-0.0911373	-0.0214267	0.0640012	0.0344004	0.121916	0.198179	0.153356	0.10076	0.149104	0.116754	0.163745	0.186108	-0.0114814	0.0938078	0.012499	0.248503	0.317612	0.322918	0.313465	0.323558	0.354444	0.586997	0.332433	1	-0.0854434	0.0372708	0.226943	0.135673	-0.0958344	0.149154	0.0369497	0.158028	0.252441
cogproc	0.0943601	-0.326809	-0.258817	0.238807	0.0260935	0.0623059	0.0771649	0.300356	0.278013	0.184493	0.0446744	0.0926574	0.00834006	0.0197671	-0.0410823	0.0738905	0.459008	-0.13907	0.0313163	0.265828	0.352705	0.263951	0.284631	0.364977	0.153143	0.176456	0.329079	-0.137149	0.290603	0.192299	0.158305	0.143377	0.0704267	0.0853441	0.0357764	-0.00774917	-0.107844	-0.0447446	-0.0642425	-0.0854434	1	0.513417	0.346206	0.33451	0.596361	0.260916	0.536017	0.0252329	0.00705911
insight	0.279597	-0.196175	-0.169254	0.336127	-0.00123196	0.0862402	0.163045	0.309363	0.231277	0.220097	0.114398	0.138668	0.0900132	0.185807	0.0276308	0.113699	0.372232	0.0494475	0.142386	0.165892	0.263254	0.178261	0.280576	0.253711	0.211399	0.262155	0.405241	-0.0145388	0.210143	0.141624	0.1548	0.232431	0.186103	0.180391	0.184068	0.0398441	-0.0370177	0.0815976	-0.00753808	0.0372708	0.513417	1	0.287914	0.15562	0.285198	0.193693	0.290812	0.177583	0.116457
cause	0.516481	-0.15768	-0.220568	0.264057	-0.047664	0.255669	0.135036	0.146074	0.230319	0.136101	0.119671	0.170578	0.180998	0.153412	0.218736	0.170879	0.241361	0.0933637	0.263765	0.118674	0.30636	0.285315	0.351388	0.129596	0.218967	0.301376	0.500042	0.210617	0.238261	0.0942676	0.0653109	0.331083	0.257674	0.280325	0.194186	0.0453343	0.131078	0.21703	0.17622	0.226943	0.346206	0.287914	1	0.257646	0.162148	0.323741	0.325402	0.183711	0.231959
discrep	0.275441	-0.279367	-0.155235	0.0741411	0.0698639	0.133283	-0.12335	0.289737	0.332425	0.254494	0.260602	0.31	0.102169	0.237752	0.086239	0.12105	0.165558	-0.0756092	0.0426796	0.322859	0.177288	0.266355	0.248375	0.285964	0.113872	0.180111	0.195291	0.149257	0.167129	0.148766	0.180938	0.201414	0.104676	0.13557	0.139131	0.176593	0.0724254	0.16547	0.122128	0.135673	0.33451	0.15562	0.257646	1	0.167957	0.203413	0.305352	0.151198	0.107588
tentat	0.0295499	-0.0437723	-0.0902111	0.0462838	0.272398	0.216639	0.205616	-0.00753042	-0.0176711	-0.0754994	-0.180106	-0.0986999	-0.081286	-0.0401627	-0.151944	0.0113223	0.304889	0.0535609	0.0575977	0.0784127	0.193187	0.22303	0.0555825	0.0463955	0.11722	0.141937	0.17102	-0.0145682	0.401541	0.0441479	0.237976	-0.0618623	-0.0676199	-0.0936046	-0.135764	-0.0548033	-0.154331	-0.128283	-0.191633	-0.0958344	0.596361	0.285198	0.162148	0.167957	1	0.124379	0.399537	0.0255718	0.00627509
certain	0.53547	-0.188222	-0.216211	0.339853	-0.0895366	0.154965	0.0264861	0.306457	0.317901	0.251902	0.251129	0.266451	0.201888	0.223462	0.235293	0.242084	0.204824	-0.0331669	0.287271	0.136496	0.304725	0.183856	0.45658	0.191631	0.318753	0.3634	0.305974	0.218158	0.370598	0.289291	0.14338	0.444761	0.289124	0.362381	0.357903	0.0992595	0.165682	0.219945	0.185186	0.149154	0.260916	0.193693	0.323741	0.203413	0.124379	1	0.238498	0.229949	0.275959
differ	0.287061	-0.385415	-0.389956	0.299809	0.0399162	0.165058	-0.0560282	0.2429	0.349749	0.205156	0.147772	0.219002	0.0859832	0.0877312	0.0224028	0.198174	0.312851	-0.0146346	0.0202619	0.292058	0.373037	0.433047	0.511954	0.302315	0.186756	0.282354	0.325553	0.0882443	0.275718	0.192207	0.191385	0.270043	0.163182	0.138845	0.130382	0.00247077	0.0303378	0.0450715	0.0553788	0.0369497	0.536017	0.290812	0.325402	0.305352	0.399537	0.238498	1	0.185439	0.204326
percept	0.32348	-0.185255	-0.0848785	0.210843	0.0277188	0.0646706	-0.0262248	0.207943	0.220611	0.273406	0.310527	0.239685	0.073947	0.2086	0.178045	0.128986	0.0709475	-0.00127205	0.145001	0.0103548	0.215548	0.150977	0.248853	0.138075	0.153874	0.243605	0.269727	0.122984	0.105031	0.208225	0.120859	0.264406	0.167703	0.129462	0.225953	0.169333	0.0484522	0.112583	0.117459	0.158028	0.0252329	0.177583	0.183711	0.151198	0.0255718	0.229949	0.185439	1	0.47429
see	0.504432	0.00435964	-0.0685179	0.128458	0.162972	0.269393	0.0822363	0.0203383	0.113384	0.0634744	0.0926433	0.0581489	0.170078	0.296861	0.205344	0.325127	0.039831	0.15195	0.231415	-0.0114931	0.0770771	0.141911	0.194583	-0.00166637	0.1726	0.223097	0.225753	0.253648	0.171231	0.0816106	0.166186	0.127051	0.21774	0.207985	0.209194	0.102984	0.177215	0.154056	0.186377	0.252441	0.00705911	0.116457	0.231959	0.107588	0.00627509	0.275959	0.204326	0.47429	1
hear	0.47213	-0.184476	0.0182711	0.183147	-0.0958274	0.12835	-0.0304139	0.28017	0.26728	0.257768	0.29576	0.175518	0.307859	0.250769	0.401672	0.355298	0.0568394	-0.0308344	0.195813	0.0682118	0.243806	0.186738	0.255877	0.181458	0.178273	0.212259	0.303794	0.115949	0.0287281	0.15529	0.0392516	0.310437	0.354754	0.352779	0.34341	0.294465	0.222127	0.376469	0.394115	0.311217	0.0676249	0.166534	0.242033	0.181657	-0.0481912	0.232828	0.104921	0.366664	0.341141
feel	0.592828	-0.252419	-0.216228	0.335092	-0.217384	0.0923352	-0.0029814	0.349495	0.361701	0.33814	0.392666	0.388179	0.23098	0.229946	0.359488	0.300338	0.101746	-0.147474	0.211257	0.0585024	0.277431	0.189054	0.364754	0.177614	0.251862	0.315217	0.249446	0.164875	0.0928973	0.294311	0.0696432	0.481393	0.468004	0.444687	0.56348	0.113844	0.220261	0.350927	0.331627	0.309677	0.0644355	0.209601	0.271429	0.173392	-0.0731736	0.363706	0.189501	0.400614	0.30731
bio	0.515266	-0.274551	-0.284314	0.4066	-0.223425	0.067851	-0.0281742	0.436794	0.362012	0.399592	0.506818	0.435699	0.196076	0.203582	0.308538	0.245703	-0.0734157	-0.101652	0.199449	0.123928	0.269873	0.227578	0.454976	0.22913	0.299537	0.261	0.263104	0.232637	0.0941379	0.343246	0.0743352	0.551263	0.339953	0.426978	0.46371	0.194408	0.309163	0.315809	0.292346	0.277211	-0.067967	0.0889099	0.28529	0.147308	-0.165379	0.384828	0.149587	0.321325	0.257322
body	0.495677	-0.208268	-0.24332	0.328127	-0.266927	0.113661	-0.0451167	0.310913	0.332317	0.31918	0.379823	0.339292	0.297882	0.132636	0.380046	0.274031	-0.00725505	-0.0780479	0.20081	0.0946119	0.216726	0.210287	0.327074	0.180815	0.14307	0.212796	0.263715	0.171177	-0.0240773	0.218305	-0.0540206	0.420968	0.449228	0.477981	0.501359	0.110112	0.32177	0.353382	0.369221	0.30879	-0.0367298	0.0723143	0.262376	0.128406	-0.181333	0.29453	0.0907978	0.244164	0.308715
health	0.567674	-0.220229	-0.302875	0.413224	-0.243121	0.104028	0.0224938	0.351434	0.299742	0.30859	0.371921	0.394166	0.242285	0.151076	0.324063	0.376904	0.035392	-0.0920272	0.212184	0.139015	0.236107	0.183354	0.397277	0.206463	0.212276	0.246238	0.205158	0.228532	0.110325	0.275744	0.0225422	0.483175	0.476685	0.438572	0.585533	0.0567447	0.371388	0.325998	0.323985	0.292567	0.0015355	0.157562	0.264245	0.15616	-0.108142	0.381331	0.11991	0.209414	0.279361
sexual	0.243376	-0.146172	-0.0358918	0.102801	-0.0851546	0.0106315	-0.0384181	0.179289	0.174714	0.175136	0.183135	0.133429	0.409458	0.160835	0.275371	0.22028	0.0354036	-0.072825	0.0706719	0.00261542	0.138749	0.12933	0.127557	0.0940796	0.128371	0.10992	0.0732214	0.0361757	-0.00450398	0.150786	0.0648785	0.198024	0.268238	0.287888	0.286231	0.129538	0.266371	0.247018	0.406812	0.19956	-0.00545299	0.0125297	0.151542	0.0887961	-0.0805591	0.122142	0.0979221	0.0627957	0.149358
ingest	0.167223	0.0212903	-0.0403054	0.0651959	-0.0291245	0.0964905	0.0553429	0.0813702	0.0563874	0.0264508	0.0609975	0.0629025	0.104821	0.0895034	0.112024	0.153023	-0.0614468	0.0487442	0.116434	-0.0171747	0.0267282	0.0347655	0.10757	-0.0646694	0.0945921	0.152765	0.033338	0.102102	0.0812361	-0.00326343	0.00306154	0.126444	0.173807	0.123306	0.156467	0.0287202	0.170054	0.172129	0.125406	0.140636	-0.02427	-0.0790714	0.078535	0.122634	-0.0390944	0.155063	0.0192681	-0.0113946	0.0813727
drives	0.276487	-0.0645823	0.0152364	0.149991	0.00412886	0.158626	0.00124443	0.176115	0.134357	0.14352	0.239803	0.216232	0.242064	0.0620794	0.201462	0.144612	-0.0671234	0.00110441	0.21289	0.00680157	0.0525957	0.177651	0.0977354	0.0445605	0.191669	0.215616	0.106659	0.163812	0.105653	0.255013	0.184781	0.265996	0.193124	0.20708	0.179308	0.254414	0.177873	0.270302	0.234026	0.234565	-0.0639799	-0.00232062	0.0983533	0.117786	-0.0703217	0.18923	0.0822031	0.00115885	0.0568733
affiliation	0.395994	-0.223258	0.122112	0.0376079	0.046505	0.143508	-0.023577	0.284012	0.280573	0.257513	0.35785	0.251987	0.349373	0.195315	0.377099	0.194252	-0.043221	-0.0975798	0.116349	0.0791396	0.194869	0.254842	0.193486	0.12072	0.221041	0.21276	0.209584	0.176623	0.152017	0.321015	0.243778	0.31764	0.232419	0.265049	0.235561	0.526942	0.267897	0.39033	0.355086	0.326458	0.0176362	0.0714378	0.162088	0.290414	-0.0126434	0.299492	0.129806	0.176708	0.168285
achieve	0.532089	-0.000525559	-0.191773	0.218692	0.0456243	0.277165	0.0925158	0.144832	0.114737	0.0591292	0.0843459	0.16892	0.138338	0.169513	0.123183	0.175618	0.0823503	0.0862823	0.26622	0.0377772	0.126075	0.125503	0.240133	0.0710278	0.276346	0.314678	0.230398	0.326221	0.273055	0.170149	0.198163	0.319883	0.219781	0.286875	0.320224	-0.00796664	0.132175	0.223436	0.141602	0.168227	0.107497	0.216979	0.329509	0.214546	0.08978	0.3333	0.193189	0.118377	0.225337
power	0.453214	0.0716524	-0.112933	0.229088	0.0257657	0.259361	0.112173	0.047689	0.0955316	0.0666508	0.101799	0.159581	0.164881	0.165728	0.14372	0.198949	-0.0218644	0.17989	0.348523	-0.032338	0.0936344	0.0831477	0.22576	-0.0828251	0.245306	0.303475	0.236756	0.278999	0.197581	0.137012	0.120321	0.30987	0.215956	0.233428	0.216482	0.0468306	0.152469	0.177209	0.140091	0.239398	-0.0440462	0.126054	0.325185	0.136868	-0.0131744	0.28176	0.11206	0.117771	0.270006
reward	0.48255	-0.0771093	-0.273492	0.248836	0.0860122	0.264465	-0.0341622	0.125248	0.158791	0.115775	0.163924	0.281902	0.131024	0.156198	0.0993352	0.150465	0.0627733	0.112635	0.185149	0.0277273	0.213746	0.223672	0.304105	0.133978	0.251144	0.315824	0.243676	0.348259	0.315581	0.211295	0.232543	0.301358	0.213934	0.201524	0.217596	-0.0631485	0.104171	0.195776	0.146875	0.159113	0.0419312	0.12015	0.301942	0.247905	0.0985931	0.291375	0.25323	0.114012	0.215397
risk	0.595	-0.164637	-0.199829	0.295162	-0.254946	0.149871	0.0475351	0.288777	0.33045	0.255624	0.303155	0.290455	0.35827	0.142301	0.385563	0.426403	0.128242	-0.00261353	0.235968	0.0905181	0.178964	0.194327	0.319831	0.130355	0.217042	0.259852	0.278702	0.18967	0.112862	0.194337	0.00317744	0.467093	0.572954	0.447315	0.465827	0.100809	0.318392	0.333588	0.315633	0.296284	0.0639794	0.204909	0.347921	0.171127	-0.0720703	0.323384	0.168889	0.135071	0.297584
focuspast	0.388045	-0.253467	-0.115503	0.346884	-0.160641	0.143508	-0.113606	0.304022	0.389349	0.351404	0.397247	0.344683	0.244285	0.116392	0.405104	0.156541	0.0586613	0.0401305	0.199631	0.133789	0.246148	0.244358	0.37863	0.276237	0.1967	0.255473	0.239944	0.258896	0.115861	0.0866197	-0.0274304	0.340267	0.237133	0.284139	0.299063	0.224416	0.265818	0.318785	0.331587	0.35682	-0.0339934	0.148369	0.218545	0.125038	-0.0327209	0.261538	0.166167	0.303164	0.223991
focuspresent	0.0143095	-0.545429	-0.299319	0.251813	-0.133683	-0.149734	-0.213001	0.46312	0.468468	0.502747	0.389101	0.407913	0.0142674	0.0839838	0.0165042	0.0142742	0.301313	-0.295817	-0.0740648	0.574589	0.312365	0.184163	0.384556	0.654633	-0.00295437	-0.0272414	0.268686	-0.115789	0.00766765	0.250478	0.0530449	0.216377	0.108237	0.161769	0.154825	0.114982	0.0273753	0.0205124	0.0176591	-0.011032	0.332376	0.226352	0.121995	0.303549	0.0771226	0.20001	0.242011	0.0892865	-0.051793
focusfuture	0.587562	-0.238775	-0.190512	0.329428	-0.0683578	0.116216	-0.0395567	0.332941	0.327379	0.259136	0.32625	0.315958	0.243525	0.257302	0.272396	0.298821	0.0348973	0.027333	0.171774	0.185557	0.245292	0.230579	0.407513	0.262057	0.251196	0.36299	0.254891	0.236129	0.197997	0.207947	0.113324	0.4248	0.375241	0.38741	0.401986	0.104139	0.242653	0.252639	0.215582	0.294795	0.0379112	0.150407	0.327897	0.272376	0.0165084	0.395537	0.252891	0.214262	0.302609
relativ	0.335086	0.025451	-0.0925796	0.486904	-0.0821901	0.149619	-0.0098346	0.199493	0.194843	0.0848245	0.171733	0.161446	0.164521	-0.0045183	0.272624	0.17627	-0.0538167	0.141702	0.437293	-0.033017	0.179793	0.0826485	0.228867	0.0285665	0.26104	0.267185	0.163352	0.276407	0.102066	0.0574986	-0.0571349	0.259299	0.230654	0.204088	0.256135	0.0491561	0.163069	0.275723	0.217357	0.198573	-0.103972	0.013715	0.145627	-0.049277	-0.0514369	0.242405	0.0473562	0.162312	0.153878
motion	0.556018	-0.0112926	-0.122696	0.297599	0.0109046	0.25331	0.00179456	0.187235	0.205803	0.152402	0.208961	0.180118	0.188906	0.182027	0.279744	0.200513	0.00731091	0.149486	0.35284	0.0343724	0.147397	0.173171	0.325877	0.170603	0.206302	0.295314	0.268271	0.2898	0.203146	0.0811504	0.0498726	0.29431	0.217113	0.256387	0.28082	0.120559	0.173294	0.345341	0.23892	0.278575	0.0180485	0.119064	0.301775	0.168162	-0.00954916	0.347463	0.181697	0.210725	0.3119
space	0.34514	0.181312	-0.0377855	0.288561	0.105563	0.268704	0.105735	0.00138876	0.0811028	-0.05594	-0.0234668	-0.0220927	0.0348954	0.0757777	0.100735	0.203688	-0.00949999	0.348807	0.536092	-0.0980968	0.101133	0.0525538	0.145455	-0.121554	0.236648	0.255378	0.186391	0.234519	0.161506	-0.0518807	0.0177768	0.0944597	0.104313	0.0939769	0.112048	0.0189721	0.0660123	0.136478	0.0593938	0.0983668	-0.0649494	0.0947993	0.201858	-0.0183328	0.0955442	0.174603	0.0743891	0.117188	0.250758
time	0.410209	-0.295669	-0.226123	0.555238	-0.242126	0.0786357	-0.0889043	0.431942	0.401582	0.329909	0.426285	0.410899	0.231298	0.0681049	0.373404	0.207656	0.0374608	-0.0379205	0.234059	0.151654	0.370161	0.168548	0.413612	0.235005	0.305196	0.281823	0.289449	0.301422	0.111751	0.216611	-0.0071178	0.46582	0.34882	0.363623	0.385598	0.149293	0.259289	0.318262	0.32569	0.256695	-0.0169437	0.108474	0.25122	0.0779801	-0.0701487	0.340934	0.112963	0.288643	0.161071
work	0.468894	0.157505	-0.11618	0.116468	0.207581	0.273525	0.33811	0.00627181	-0.0447143	-0.138259	-0.0772045	0.0511118	0.0613142	0.208986	0.00652977	0.179714	-0.00979128	0.240042	0.22817	0.00338821	-0.00599796	0.0395049	0.120909	-0.0714147	0.189185	0.270376	0.176664	0.261753	0.250712	0.0227741	0.176556	0.124111	0.191038	0.15435	0.188969	-0.0546836	0.1338	0.144132	0.0801628	0.130585	0.032861	0.147433	0.25872	0.194913	0.149635	0.247524	0.122464	0.0185417	0.226111
leisure	0.308146	0.148769	0.0159987	-0.00883351	0.276784	0.24139	0.1186	-0.118453	-0.0668607	-0.102578	-0.109783	-0.0497889	0.105365	0.132587	0.0454179	0.165687	0.0511902	0.173529	0.188707	-0.0955741	0.0261986	0.0453235	0.0767732	-0.112294	0.0541965	0.229048	0.160601	0.161994	0.23682	0.059063	0.236856	-0.00564024	0.0984431	0.0888872	0.0576174	0.0546431	0.122625	0.185853	0.0821209	0.158693	-0.0141277	0.0302994	0.112127	0.120395	0.125253	0.201511	0.111491	0.150217	0.318845
home	0.335795	-0.14245	-0.119758	0.168595	-0.12697	0.116889	-0.0586881	0.220663	0.263958	0.228227	0.300437	0.26449	0.236587	0.0681958	0.431955	0.343293	-0.07095	-0.080788	0.134142	0.105478	0.097446	0.148761	0.236222	0.161764	0.0763087	0.0855818	0.115494	0.0919316	-0.0219654	0.112037	-0.0442916	0.204205	0.333721	0.283111	0.354667	0.117489	0.49714	0.359603	0.465973	0.317915	-0.132937	-0.0344325	0.114731	0.0561217	-0.168986	0.195844	0.00358202	0.0879088	0.199184
money	0.311945	0.0818018	-0.0488096	0.0687419	0.000477799	0.158101	0.130505	0.0118622	-0.00363745	-0.0526506	0.0125241	0.0485439	0.178401	0.0950479	0.125611	0.297915	-0.0599766	0.0533327	0.190301	-0.0321784	0.0288529	0.0231841	0.105059	-0.0567462	0.12766	0.125835	0.0119273	0.216732	0.106176	0.00632641	0.0224457	0.104552	0.243495	0.214126	0.178296	0.0279585	0.245129	0.200262	0.168325	0.211521	-0.072707	0.0182092	0.126619	0.112636	0.0124932	0.102652	0.0268728	0.0369482	0.198327
relig	0.153689	0.0136691	0.0802873	-0.0946008	-0.0720892	0.0297712	-0.0328952	0.109988	0.082533	0.0556419	0.0859627	-0.00512629	0.244939	0.103227	0.244386	0.201679	-0.0216163	-0.0369661	0.0832393	-0.0169718	-0.00166042	0.0394689	0.0712326	0.0187217	-0.00744813	0.0208276	0.0331821	0.024135	0.00828681	0.0304764	-0.0335069	0.097323	0.115959	0.115158	0.152256	0.117928	0.072836	0.147482	0.202245	0.166576	-0.0346489	-0.0178064	0.0343839	0.0392655	-0.0391496	0.0427021	0.0100247	0.000690502	0.0522767
death	0.284588	-0.154481	-0.117927	0.16315	-0.172626	0.0475034	-0.0434417	0.223464	0.222721	0.176772	0.189553	0.209627	0.232415	0.135524	0.20303	0.262381	0.0722977	-0.0491274	0.049105	0.115673	0.149728	0.0526667	0.197511	0.159759	0.120398	0.16344	0.0957213	0.062559	0.00772925	0.184808	0.0814869	0.260252	0.380989	0.353339	0.359082	0.0375661	0.331924	0.324491	0.269392	0.236455	0.0105172	0.108749	0.0764843	0.127937	-0.0380801	0.161367	0.0766955	0.072598	0.0786788
informal	0.387493	-0.195362	-0.145479	0.167494	0.0525399	0.115877	-0.0520583	0.175292	0.167633	0.170679	0.22927	0.246899	0.177334	0.242761	0.201407	0.170886	-0.000712304	-0.0296986	0.0542091	0.0818323	0.30729	0.22908	0.221211	0.111588	0.188022	0.198296	0.145245	0.217447	0.115404	0.258434	0.250722	0.297846	0.205291	0.347926	0.285405	0.126104	0.138191	0.286154	0.182928	0.202102	-0.0069657	0.0538975	0.171833	0.150162	-0.038002	0.269644	0.164265	0.169705	0.228957
swear	0.33424	-0.196228	-0.156121	0.217623	-0.214597	-0.00744617	-0.04765	0.271907	0.279554	0.238242	0.28555	0.277824	0.384875	0.0806584	0.344397	0.129441	-7.13833e-05	-0.0422857	0.135976	0.0663156	0.22413	0.135195	0.22366	0.178839	0.169138	0.153569	0.127902	0.0745944	-0.0315129	0.167677	0.00471296	0.331406	0.324934	0.440699	0.421506	0.108857	0.214069	0.349898	0.322213	0.240968	0.0122322	0.0682262	0.168933	0.111641	-0.12424	0.232882	0.0741914	0.050426	0.150026
netspeak	0.238168	-0.0460001	0.021755	0.00183225	0.0829024	0.133841	0.0138304	0.0324577	0.0517386	0.062625	0.0633624	0.0791278	0.21223	0.198067	0.157385	0.226932	-0.00570116	0.0273657	0.00060113	-0.0227263	0.0729128	0.14926	0.0451934	-0.0478814	0.118387	0.122518	0.0230096	0.10768	0.0924118	0.0856553	0.12102	0.115962	0.153838	0.214381	0.171099	0.132192	0.11115	0.20411	0.222124	0.238823	-0.0632402	0.00771468	0.0323916	0.0673771	0.0263762	0.0856033	0.0854451	0.0786531	0.209692
assent	0.193741	-0.0313689	-0.0124657	0.0111602	0.0161102	0.000840928	0.00869505	0.0978339	0.0728953	0.0789499	0.0916377	0.0592853	0.212985	0.121979	0.183481	0.210277	0.0121802	0.0360337	0.0494882	-0.0224814	0.0521419	0.0910856	0.0923491	0.0151249	0.103169	0.0545159	0.0479486	0.0774858	0.0436658	0.154233	0.0783273	0.169573	0.212103	0.146843	0.239561	0.0854565	0.166974	0.114109	0.160437	0.182153	-0.00532393	0.0514339	0.0863615	0.110265	0.0374636	0.075757	0.00543277	0.110281	0.169306
nonflu	0.242222	-0.0659476	-0.0922494	0.0769441	-0.0529559	-0.000670743	0.010483	0.0643546	0.049183	0.0668765	0.0948603	0.090377	0.131716	0.0925066	0.156811	0.194562	-0.0395694	-0.040122	0.0654692	0.047711	0.13968	0.102875	0.107411	0.0556916	0.113281	0.103467	0.0491072	0.0535134	0.0502548	0.0932297	0.0529966	0.143858	0.29734	0.16941	0.218012	0.0479318	0.167588	0.175856	0.247033	0.132998	0.00431153	0.0270075	0.0929495	0.0269395	0.00171471	0.0809943	0.0828215	0.0349998	0.120215
filler	0.104203	-0.0824462	-0.0378854	0.0675511	0.00135842	-0.0400417	-0.0488282	0.0917627	0.0879703	0.098428	0.0982062	0.0716843	0.209693	0.0712002	0.166602	0.0532371	0.0442265	-0.0358116	-0.0200142	0.0689125	0.0303227	0.0814605	0.085209	0.0764842	0.0445295	0.0141954	0.0551811	0.0166041	0.0587562	0.0740633	0.0468061	0.0876689	0.157047	0.100319	0.101235	0.0670476	-0.0217307	0.118229	0.191562	0.121168	0.083441	0.0812998	0.0908886	0.0658822	0.051381	0.0938933	0.0745046	-0.00121395	0.00723007
AllPunc	-0.0349855	0.0452119	0.129584	-0.133215	0.0905882	-0.250125	0.124965	-0.282562	-0.267625	-0.0910943	-0.135801	-0.181119	-0.0152451	0.0944361	-0.08509	-0.0960662	0.00362885	-0.0296293	-0.222504	-0.0566194	-0.0502299	-0.222106	-0.0495963	-0.105947	-0.0186305	-0.120279	-0.0812068	-0.0222449	-0.104921	-0.121174	-0.0137035	-0.104364	-0.107397	-0.0698907	-0.100339	-0.0329825	-0.106909	-0.10238	-0.0794737	-0.0698686	-0.0524171	-0.0949948	-0.0538653	-0.165861	-0.0332594	-0.0644111	-0.0235749	-0.0600317	0.034793
Period	0.150128	-0.248254	-0.203968	0.304639	-0.160149	-0.529679	-0.0133964	0.288964	0.20127	0.314258	0.351497	0.355812	0.142033	0.0430766	0.151571	0.0584093	0.0766845	-0.0955973	-0.0345605	0.103927	0.194284	-0.0569793	0.284359	0.185542	0.185456	0.0824619	0.0250967	0.0565244	-0.0304645	0.251227	0.0707088	0.31696	0.157785	0.214263	0.296025	0.0651029	0.0999892	0.101678	0.183842	0.0746503	-0.00131817	0.0895117	0.0647409	0.0915787	-0.150709	0.200183	0.0554948	0.122232	-0.0254845
Comma	0.28557	-0.011571	-0.00624381	0.0580808	0.124882	0.187212	0.228656	-0.0849123	0.0054598	-0.02251	-0.00876802	-0.0500204	0.0747774	0.154626	0.106333	0.140843	0.0482617	0.189475	0.0749803	0.0551411	0.0886753	0.0308483	0.127368	-0.0166978	0.186378	0.2172	0.128943	0.0924858	0.119011	0.0173461	0.112416	0.0653711	0.109574	0.0836321	0.0687791	0.0954087	0.0618346	0.0800155	0.0799974	0.0991548	0.0693238	0.0173609	0.121861	-0.0211673	0.127598	0.149254	0.164314	0.143388	0.282715
Colon	0.22011	0.0239885	0.0368118	-0.0841756	0.097803	0.107512	0.106627	-0.075725	-0.0604457	-0.036195	-0.0353253	-0.0456407	0.104588	0.11411	0.123585	0.16485	0.0414252	-0.0141007	-0.0134154	-0.0391453	0.0593096	0.0104367	0.0171892	-0.0107038	0.0422178	0.0903775	0.0797158	0.102905	0.112162	-0.0320931	0.0376098	0.0194123	0.0467001	0.129857	0.0445662	0.0674547	0.074821	0.194792	0.169884	0.197391	0.0703161	0.0400051	0.117425	0.0780078	0.137073	0.10133	0.064497	-0.00133159	0.131298
SemiC	0.168524	0.053659	0.0740495	0.0189845	-0.017709	0.091739	0.0705047	0.0143092	0.0176345	0.0321294	0.0338109	0.036611	0.169921	0.128831	0.177485	0.153353	0.0044081	0.0584362	0.147387	-0.118204	0.0467397	0.00356462	0.0311219	-0.0746623	0.0957723	0.0690748	0.0823189	0.0776404	0.0452842	0.0338672	-0.0314489	0.118027	0.146294	0.0555101	0.150522	0.0821883	0.0845939	0.175932	0.233682	0.115064	0.00427521	0.00940959	0.107153	0.027994	-0.0371049	0.0991262	-0.00668971	0.0689576	0.135018
QMark	0.156492	-0.0338815	-0.0591904	-0.0113736	0.126455	-0.0304453	0.206052	-0.110291	-0.000654288	-0.0109825	-0.0732214	-0.0428432	0.0120369	0.0650911	0.0392592	0.0338502	0.213077	0.0970666	0.0507618	0.140206	0.128276	0.0282488	0.09885	-0.000200947	0.0530907	0.105697	0.326475	0.0695481	0.179656	-0.0829832	0.0352347	-0.00473778	0.0309432	-0.0147116	-0.0011808	-0.00926896	-0.0534685	0.0238031	-0.00592037	0.0505718	0.186204	0.178026	0.273563	0.0899151	0.318434	0.0709291	0.154951	0.0577739	0.108057
Exclam	0.158999	0.0215771	0.112207	-0.0270654	0.179047	0.0500307	0.0383184	-0.0523736	-0.0686575	0.000690392	0.0355949	0.00320427	0.10878	0.28983	0.0680404	0.0655251	-0.0619937	-0.0310058	0.0467211	-0.0439735	0.0882301	0.052171	-0.0419151	-0.0358098	0.0911295	0.0054546	0.0680525	0.0945215	0.112876	0.0756873	0.104519	0.042635	0.0787062	0.0321796	0.0623663	0.131656	0.0281853	0.162671	0.0810661	0.212202	-0.0523504	0.0284655	0.0556302	0.0499875	0.0288535	0.0583774	0.020847	0.107337	0.178241
Dash	0.434249	0.0942357	-0.0190466	0.0557859	0.0410071	0.256405	0.168355	-0.0318229	0.00780775	-0.0543937	-0.0378747	-0.0315501	0.195542	0.169522	0.189169	0.231525	0.0427241	0.124261	0.225895	-0.0980408	0.114002	0.0215075	0.132116	-0.105653	0.206812	0.226004	0.160491	0.153602	0.18818	0.000422926	-0.00181343	0.137569	0.229518	0.189638	0.162321	0.0158318	0.0974126	0.260087	0.247632	0.125298	0.00557316	0.0916044	0.195888	0.018147	0.0289316	0.191188	0.104969	0.114396	0.288493
Quote	0.322018	-0.0945156	-0.0302977	0.109611	-0.0973858	0.0910619	0.0394211	0.136108	0.160687	0.161311	0.175068	0.120071	0.349443	0.104399	0.329813	0.311403	0.0413252	-0.0147749	0.146456	0.0273314	0.081515	0.108077	0.161651	0.0806952	0.155739	0.171291	0.154613	0.0733471	0.00837434	0.0519428	-0.0212306	0.209882	0.301172	0.280667	0.276142	0.167902	0.280058	0.284601	0.41972	0.223695	0.034465	0.0573146	0.199807	0.077052	-0.0269502	0.170762	0.0749687	0.106551	0.212241
Apostro	0.289575	-0.380789	-0.323483	0.37958	-0.106857	0.0363299	-0.01007	0.288844	0.347049	0.343837	0.323074	0.352372	0.125816	0.104065	0.127522	0.0882516	0.240063	-0.00594143	0.160897	0.375383	0.346444	0.231745	0.496881	0.410356	0.200173	0.211785	0.289635	0.050227	0.109037	0.172126	0.0451581	0.30978	0.216243	0.230899	0.206079	0.0633027	0.0923016	0.150851	0.0972069	0.110358	0.23061	0.210705	0.259186	0.125503	0.156871	0.273402	0.40056	0.241116	0.159691
Parenth	0.490317	0.133627	-0.0644217	0.0148977	0.150037	0.346478	0.176613	-0.0917997	-0.075739	-0.0890545	-0.0690877	-0.0185019	0.234241	0.169461	0.142131	0.241379	0.0156236	0.165782	0.16114	-0.144719	0.0429893	0.108137	0.115071	-0.158431	0.19529	0.231397	0.170503	0.249095	0.232085	-0.00722935	0.0547989	0.10276	0.246392	0.174979	0.187762	-0.0122792	0.11551	0.246855	0.161537	0.250308	-0.00696083	0.0881303	0.277808	0.0620885	0.1161	0.207578	0.150809	0.103194	0.357496
OtherP	0.292652	0.300179	0.149292	-0.193926	0.278953	0.193431	0.151283	-0.376336	-0.315672	-0.27344	-0.249405	-0.239456	0.0796856	0.179429	-0.0116434	0.0753057	-0.0634776	0.196581	0.0122393	-0.295935	-0.101856	-0.0581148	-0.103693	-0.339049	0.0443779	0.0508223	-0.015421	0.29423	0.142923	-0.168758	0.116792	-0.102662	-0.0283513	0.0208484	-0.0657133	-0.0387701	-0.0324916	0.0973956	0.000144837	0.0986826	-0.125348	0.00386403	0.109937	-0.00198851	0.0513102	0.0497844	0.00624547	0.0103063	0.24601
flesch	-0.248203	-0.310114	-0.100773	0.148542	-0.200699	-0.625017	-0.438791	0.231024	0.256381	0.36002	0.320897	0.267366	0.0426955	-0.0410248	0.0800774	-0.125152	0.0403236	-0.22612	-0.172866	0.158522	0.0648417	-0.0556972	0.111664	0.269148	-0.13868	-0.155253	-0.0597478	-0.110336	-0.194765	0.079868	-0.12016	0.0684643	-0.00874821	0.0116663	0.0636034	0.0609886	0.0128561	-0.00316513	0.044019	-0.000170895	-0.0712232	-0.112459	-0.122502	0.0256173	-0.248129	-0.0324134	-0.0751414	0.0390553	-0.185241
gunning	0.303197	0.234953	0.0747217	-0.0807521	0.18805	0.770182	0.276643	-0.145628	-0.128081	-0.257791	-0.216341	-0.186884	-0.0379504	0.0706449	-0.0234981	0.156912	-0.0275957	0.243445	0.236597	-0.126432	-0.0113686	0.171335	-0.0342001	-0.218233	0.141084	0.211498	0.134878	0.146635	0.242436	-0.0608565	0.122505	-0.00852702	0.0280538	0.0306121	-0.0373903	-0.0166138	0.00653375	0.0768663	-0.014823	0.0501031	0.0488782	0.0978852	0.188034	0.0184274	0.254713	0.080041	0.12131	-0.00593631	0.204847
syll	0.994828	-0.0936048	-0.211846	0.340524	-0.0325279	0.3813	0.16236	0.224112	0.289414	0.172974	0.24337	0.277308	0.331753	0.330797	0.373552	0.442997	0.0836122	0.130618	0.352086	0.0708321	0.294069	0.265056	0.443751	0.0944618	0.40136	0.502085	0.419659	0.390564	0.34024	0.200841	0.136536	0.503885	0.463041	0.484706	0.477931	0.127828	0.318389	0.443025	0.380362	0.374005	0.101294	0.285093	0.518569	0.263389	0.0474891	0.530197	0.282915	0.316299	0.501035
lexicon	0.999139	-0.123998	-0.226594	0.356073	-0.0379144	0.368348	0.121248	0.249618	0.318241	0.203827	0.274217	0.308322	0.339175	0.339095	0.378455	0.447467	0.0895158	0.118679	0.340533	0.0889362	0.31152	0.277181	0.463292	0.122336	0.38592	0.499494	0.422312	0.396253	0.332062	0.209491	0.139226	0.513497	0.467547	0.49753	0.484374	0.133946	0.327085	0.45627	0.389923	0.37411	0.0975523	0.283371	0.51763	0.277499	0.0305206	0.538454	0.290355	0.323922	0.500522
sentence	0.67957	-0.232971	-0.247975	0.369969	-0.146149	-0.0621998	0.0313621	0.310738	0.376052	0.320218	0.347017	0.353333	0.282433	0.266122	0.324729	0.240909	0.161441	0.0470425	0.227135	0.166275	0.298978	0.167352	0.436305	0.24525	0.277143	0.364492	0.366103	0.260457	0.189149	0.239357	0.0902962	0.494333	0.431615	0.425452	0.445516	0.144714	0.269671	0.332005	0.303083	0.26584	0.108412	0.243977	0.39451	0.275981	-0.0482125	0.439361	0.245694	0.29012	0.321232
fleschkincaid	0.307528	0.249377	0.0622972	-0.0972349	0.211764	0.777516	0.285232	-0.169508	-0.154775	-0.271376	-0.233828	-0.188721	-0.0245775	0.0571917	-0.0323911	0.163249	-0.0339737	0.235057	0.215342	-0.12401	-0.0133676	0.154915	-0.0405446	-0.219263	0.167531	0.210498	0.120903	0.153466	0.254449	-0.0622557	0.139475	-0.0242695	0.0261413	0.0224035	-0.0453558	-0.0238936	0.0110401	0.0635955	-0.011152	0.0431266	0.0547179	0.0966354	0.168282	0.0253183	0.253519	0.0685856	0.125278	0.0072961	0.217909
smog	0.652064	-0.0280621	-0.172549	0.249601	0.00106059	0.176469	0.231274	0.129055	0.187139	0.0910478	0.11159	0.164265	0.205729	0.245324	0.183946	0.180548	0.144545	0.183991	0.294802	0.0227494	0.23038	0.153974	0.293662	0.0480558	0.311575	0.412952	0.352674	0.284772	0.281551	0.135983	0.1227	0.365336	0.336502	0.310112	0.296867	0.0477547	0.198279	0.231142	0.166915	0.180664	0.114173	0.265917	0.414142	0.196504	0.108322	0.393577	0.220513	0.242555	0.341583
automated	0.264334	0.295578	0.132771	-0.153472	0.22072	0.737434	0.307389	-0.228584	-0.2168	-0.315231	-0.283567	-0.26578	-0.0405746	0.0738879	-0.0640297	0.143631	-0.0427032	0.233421	0.183774	-0.169395	-0.0519398	0.0944142	-0.0895711	-0.267373	0.135902	0.172751	0.0946101	0.13011	0.207496	-0.0859013	0.122503	-0.0669755	0.00426324	-0.0107663	-0.0887893	-0.0227771	-0.00542416	0.0349747	-0.0373463	0.0267468	0.0116769	0.0368506	0.141814	-0.0154253	0.209019	0.0311624	0.0686409	-0.00482677	0.219913
colemanliau	0.216486	0.419213	0.231148	-0.194709	0.218221	0.450116	0.684858	-0.351646	-0.400878	-0.440537	-0.459315	-0.412255	-0.0274665	0.0775656	-0.13545	0.0874528	0.0104562	0.294184	0.174073	-0.247603	-0.10526	-0.0986831	-0.167051	-0.376064	0.195851	0.183311	0.0474131	0.0627388	0.190278	-0.054307	0.166316	-0.0621443	0.0105886	-0.0405892	-0.076669	-0.0251451	-0.0577188	-0.0408754	-0.0816824	-0.0235129	0.0706964	0.122625	0.148079	-0.137163	0.254827	0.0428146	0.017172	-0.0281591	0.1883
linsearwrite	0.342401	0.156493	0.0114755	-0.0320554	0.180224	0.858789	0.133054	-0.10501	-0.0344224	-0.16234	-0.133851	-0.102027	0.0117855	0.0921446	-0.000662983	0.162607	0.0356389	0.21774	0.245122	-0.0708614	0.0843393	0.239411	0.0511606	-0.109916	0.123497	0.229757	0.167446	0.181846	0.314111	-0.0387549	0.133545	0.0415183	0.0568172	0.0846041	-0.0108119	0.00305333	0.0198878	0.0971554	0.0012645	0.0857853	0.0753325	0.111057	0.222581	0.0989965	0.261454	0.140843	0.187165	0.0388036	0.222512
dale	0.0474006	0.459186	0.145919	-0.2325	0.239073	0.495275	0.539063	-0.385053	-0.392184	-0.4734	-0.44412	-0.370847	-0.107424	-0.0690931	-0.185756	0.0298322	-0.10748	0.293759	0.155163	-0.219244	-0.223283	-0.0644355	-0.24944	-0.359138	0.0344792	0.0468623	-0.064797	0.0212591	0.139807	-0.186535	0.066846	-0.222902	-0.100195	-0.134048	-0.163726	-0.130497	-0.0729326	-0.115907	-0.140569	-0.0817379	0.000368177	0.0544447	0.0392288	-0.113827	0.201514	-0.106017	-0.0626857	-0.124809	0.0832312
diff	0.922678	0.0422831	-0.16145	0.259036	0.00684204	0.396265	0.330953	0.085913	0.149491	0.0320567	0.101393	0.152877	0.2958	0.291777	0.298853	0.420257	0.0558764	0.232976	0.364562	-0.018545	0.217299	0.207876	0.339147	-0.0307418	0.41359	0.482173	0.368682	0.374034	0.351156	0.136991	0.140325	0.425932	0.426207	0.433259	0.422985	0.0650212	0.268614	0.37665	0.315708	0.343451	0.0834896	0.283043	0.494723	0.202414	0.09274	0.459292	0.245935	0.26828	0.482166
[truncated: 56 more columns]
