# Supplementary material for: Analyzing Suicide Risk From Linguistic Features in Social Media: Evaluation Study
Source: JMIR Form Res. 2022 Aug 30;6(8):e35563. doi: 10.2196/35563 (PMC9472054; doi:10.2196/35563)
Supplement: Multimedia Appendix 10 [file formative_v6i8e35563_app10.xlsx]

## Sheet: Sheet1
Multimedia Appendix 10: Spearman correlation coefficients–corrected P values for Linguistic Inquiry and Word Count and TextStat features (crowd).
	WC	Analytic	Clout	Authentic	Tone	WPS	Sixltr	Dic	function	pronoun	ppron	i	we	you	shehe	they	ipron	article	prep	auxverb	adverb	conj	negate	verb	adj	compare	interrog	number	quant	affect	posemo	negemo	anx	anger	sad	social	family	friend	female	male	cogproc	insight	cause	discrep	tentat	certain	differ	percept	see
WC	0	0.0160068	2.01458e-06	1.09367e-14	0.50662	6.13301e-17	0.00769382	2.21556e-07	1.12236e-11	2.61162e-05	6.14009e-09	4.67653e-11	9.56661e-14	5.40462e-14	3.32114e-17	1.48759e-24	0.0741525	0.0110484	5.21387e-14	0.0965818	1.49386e-11	3.43457e-09	6.36511e-26	0.0200506	6.90231e-18	4.52139e-31	2.4064e-21	2.9616e-19	2.38209e-13	7.9123e-06	0.00291787	8.35189e-33	1.23818e-26	7.80073e-31	1.06088e-28	0.00592288	6.57691e-13	3.47708e-25	2.23673e-18	6.89577e-17	0.0518332	1.06142e-09	1.05853e-33	1.92432e-09	0.565961	1.22371e-36	3.53734e-10	9.93406e-13	6.10895e-32
Analytic	0.0160068	0	1.80752e-11	3.37818e-14	2.73659e-08	0.00058924	3.039e-14	2.02503e-46	5.75756e-65	3.07077e-82	1.00177e-66	2.73606e-41	0.000163737	0.00103639	1.67216e-09	0.0074717	1.68675e-11	9.19818e-29	2.91738e-09	2.61056e-38	4.6862e-42	3.46946e-26	3.65375e-34	5.13551e-58	0.570766	0.444113	1.02054e-14	0.093556	0.10967	6.04579e-15	0.0919623	2.76464e-19	1.35981e-08	3.77553e-12	1.60749e-09	9.36704e-09	0.000617715	0.000234369	1.40039e-06	0.000679952	5.60914e-13	2.75128e-05	0.000853994	1.0958e-09	0.386011	5.98407e-05	5.84128e-18	7.89438e-05	0.938682
Clout	2.01458e-06	1.80752e-11	0	1.39085e-58	9.37452e-06	0.806202	0.0289575	6.96008e-08	3.70829e-14	2.01818e-07	1.30156e-09	6.52203e-50	0.277592	2.51581e-06	0.309051	0.31726	0.000708917	0.181695	0.258696	1.08385e-09	9.21233e-12	1.63265e-05	1.22812e-33	7.00278e-11	0.0333469	0.000220856	0.0200788	0.00833099	0.00200049	0.0011059	0.273154	6.72082e-11	1.00466e-06	1.1782e-07	1.56223e-09	1.4386e-31	0.243784	0.903314	0.401581	0.0205785	1.91015e-08	0.000329521	2.07224e-06	0.0010376	0.0635638	3.33301e-06	2.18252e-18	0.0820574	0.16497
Authentic	1.09367e-14	3.37818e-14	1.39085e-58	0	7.81349e-09	0.939941	0.0667049	7.74855e-30	4.4647e-27	1.03959e-18	3.06755e-25	1.53029e-53	0.014032	0.932581	0.00677784	0.000846135	0.00645149	0.250476	5.27447e-07	2.17524e-07	5.65999e-18	5.71191e-06	4.152e-34	2.54025e-14	3.30726e-08	3.47911e-11	1.09348e-07	0.00899103	0.00216155	8.08855e-08	0.347896	2.51805e-23	1.81256e-14	1.07363e-14	8.0399e-21	0.000224864	9.10328e-05	3.01146e-06	0.000141516	0.121862	2.45206e-07	1.06868e-13	9.36704e-09	0.131442	0.357835	5.40462e-14	4.97866e-11	5.99475e-06	0.00718321
Tone	0.50662	2.73659e-08	9.37452e-06	7.81349e-09	0	0.000219481	0.00870354	4.01838e-09	6.96151e-09	5.01623e-09	6.59394e-10	7.89416e-10	0.0135064	1.96665e-05	2.41379e-05	0.164094	0.843628	6.44363e-06	0.245041	0.151806	0.000436062	0.412245	9.01351e-05	3.82474e-06	0.963666	0.606749	0.250761	0.345208	4.98248e-06	0.253802	2.72778e-40	1.05793e-29	4.30728e-09	5.9417e-16	3.05507e-16	0.407535	0.00408532	0.0010034	0.000143471	0.0710641	0.613856	0.98316	0.343109	0.15652	2.96295e-09	0.0657267	0.431916	0.591631	0.000553825
WPS	6.13301e-17	0.00058924	0.806202	0.939941	0.000219481	0	0.025786	0.0741042	0.557729	0.00700777	0.0105098	0.119166	0.582832	0.0943524	0.381596	0.000208779	0.269081	8.92107e-07	8.14521e-12	0.0690122	0.346075	4.80774e-09	0.315941	0.022563	0.00483116	4.13629e-08	1.76714e-05	6.19259e-06	6.95606e-09	0.237829	0.038391	0.406041	0.312688	0.0588285	0.860899	0.682474	0.207748	0.00398497	0.206426	0.0286644	0.208499	0.0771094	2.90443e-08	0.00519851	3.18926e-06	0.00105913	0.000467163	0.191316	4.51872e-09
Sixltr	0.00769382	3.039e-14	0.0289575	0.0667049	0.00870354	0.025786	0	1.97695e-06	3.346e-10	6.3962e-14	1.06348e-13	1.21178e-07	0.301408	0.878038	0.0352928	0.49436	0.920163	1.3285e-08	9.83947e-06	0.000437859	0.00182221	0.00301699	0.00120365	5.58991e-11	0.000132592	0.000185209	0.68464	0.639934	0.0289144	0.689792	0.0560547	0.986018	0.275397	0.459799	0.748444	0.464647	0.409707	0.200561	0.0486726	0.277631	0.115756	0.000550688	0.00461645	0.00998909	1.04436e-05	0.608772	0.261584	0.612072	0.0926966
Dic	2.21556e-07	2.02503e-46	6.96008e-08	7.74855e-30	4.01838e-09	0.0741042	1.97695e-06	0	5.2971e-80	1.72172e-60	5.46549e-63	1.2223e-39	7.60028e-06	0.00416143	5.42079e-11	0.000367853	6.99272e-05	5.63632e-13	0.0207033	1.69189e-22	5.79322e-22	2.26906e-12	2.22236e-30	9.2114e-53	4.73912e-07	7.76997e-07	1.52487e-11	0.141702	0.914449	6.68237e-21	0.415924	7.40227e-33	1.84875e-14	1.3367e-16	1.03287e-19	5.5874e-12	6.14868e-07	5.55878e-09	2.26018e-10	0.000154068	4.58212e-11	1.06983e-11	0.00208075	2.36131e-10	0.89323	1.71579e-11	1.48475e-07	8.16245e-06	0.699188
function	1.12236e-11	5.75756e-65	3.70829e-14	4.4647e-27	6.96151e-09	0.557729	3.346e-10	5.2971e-80	0	7.51322e-87	5.38814e-63	2.30203e-44	1.35955e-06	0.00570059	7.15442e-15	2.47364e-05	8.73814e-15	7.86417e-06	0.00107566	5.49676e-35	2.92874e-32	2.66131e-24	4.86221e-42	2.65785e-46	0.0150763	1.68616e-07	8.0399e-21	0.543979	0.815065	2.17007e-09	0.363344	7.33911e-25	6.56042e-15	2.25873e-15	1.26871e-15	1.61815e-07	2.37037e-08	1.12814e-08	3.77845e-10	2.81709e-05	1.33434e-09	6.033e-07	6.73271e-07	2.0722e-13	0.740853	2.56822e-12	8.60208e-15	2.06273e-06	0.018328
pronoun	2.61162e-05	3.07077e-82	2.01818e-07	1.03959e-18	5.01623e-09	0.00700777	6.3962e-14	1.72172e-60	7.51322e-87	0	1.57612e-122	2.06481e-59	1.91085e-06	6.38343e-05	7.21823e-16	0.000602603	2.16062e-15	2.55922e-18	0.401014	4.304e-21	3.55515e-14	8.70396e-11	2.1591e-26	4.16892e-43	0.351919	0.0691455	5.14062e-15	0.0936932	0.0687538	6.68384e-12	0.70802	6.47053e-23	4.20718e-10	6.17682e-14	8.47227e-16	4.50094e-16	1.04684e-06	6.36609e-08	3.27445e-10	9.60115e-08	8.4897e-05	2.18198e-06	0.00428958	3.38043e-08	0.124161	4.74916e-08	1.09391e-05	2.57023e-09	0.200049
ppron	6.14009e-09	1.00177e-66	1.30156e-09	3.06755e-25	6.59394e-10	0.0105098	1.06348e-13	5.46549e-63	5.38814e-63	1.57612e-122	0	1.83019e-93	1.1642e-08	0.000191591	1.9898e-22	0.000108382	0.998724	3.08383e-17	0.485125	1.01218e-14	1.00558e-13	1.15924e-12	1.00629e-25	3.0118e-32	0.083983	0.0347174	9.77948e-08	0.54876	0.0357909	9.5441e-14	0.846836	4.68137e-27	1.55846e-13	1.93027e-17	2.14178e-20	3.02925e-17	9.7433e-10	3.31459e-14	4.62301e-15	3.79691e-13	0.375779	0.0172718	0.0125367	1.50245e-08	0.000127431	5.24215e-08	0.00182922	8.88449e-12	0.0565185
i	4.67653e-11	2.73606e-41	6.52203e-50	1.53029e-53	7.89416e-10	0.119166	1.21178e-07	1.2223e-39	2.30203e-44	2.06481e-59	1.83019e-93	0	0.00149595	0.830207	8.49379e-07	0.00165014	0.168391	1.80998e-10	0.706317	1.49354e-14	4.40481e-15	4.85699e-11	1.77396e-29	7.74769e-21	0.00372224	0.000103806	7.24218e-05	0.0182787	0.947434	1.63347e-13	0.909244	1.33317e-29	3.72259e-16	1.09926e-17	6.76628e-24	0.665401	4.20462e-06	6.08286e-10	5.82894e-09	0.000119821	0.05649	0.00356974	0.000295113	9.66785e-12	0.0414917	6.79049e-09	2.46484e-06	2.20504e-07	0.242951
we	9.56661e-14	0.000163737	0.277592	0.014032	0.0135064	0.582832	0.301408	7.60028e-06	1.35955e-06	1.91085e-06	1.1642e-08	0.00149595	0	0.00581297	9.29196e-22	1.0912e-05	0.973217	0.148147	0.255142	0.207066	0.0021109	0.025914	0.000824658	0.00103906	0.00574879	0.0161176	0.000577352	0.109931	0.119088	0.000763057	0.609979	9.84512e-08	1.21637e-15	2.40746e-13	9.97869e-12	2.46997e-09	5.57709e-14	2.13367e-20	1.5101e-24	5.76189e-19	0.880815	0.0642193	0.000117492	0.0344204	0.096504	1.54391e-05	0.0780497	0.132495	0.000308108
you	5.40462e-14	0.00103639	2.51581e-06	0.932581	1.96665e-05	0.0943524	0.878038	0.00416143	0.00570059	6.38343e-05	0.000191591	0.830207	0.00581297	0	0.653577	0.00134637	0.135174	0.841199	0.171249	0.103477	0.00583595	0.200578	0.0260017	0.0253613	0.00463687	0.00123863	1.2213e-06	0.162774	0.0153241	0.000150351	6.58589e-10	0.00246102	0.0347203	7.94855e-06	0.000251708	1.04254e-11	0.357481	0.00104592	0.139808	0.000412319	0.708066	7.49993e-05	0.00119278	2.78688e-07	0.429063	1.49492e-06	0.0716698	7.61302e-06	7.89672e-11
shehe	3.32114e-17	1.67216e-09	0.309051	0.00677784	2.41379e-05	0.381596	0.0352928	5.42079e-11	7.15442e-15	7.21823e-16	1.9898e-22	8.49379e-07	9.29196e-22	0.653577	0	6.37942e-09	0.952824	0.0501839	0.0656597	0.234104	5.33147e-06	1.08164e-05	7.20446e-07	0.000256167	0.0253058	0.00246102	5.19242e-07	0.0339882	0.957193	0.0290833	0.285683	7.04338e-11	3.58731e-18	2.47335e-13	3.92926e-15	7.08179e-19	9.08698e-24	1.53422e-27	1.64013e-49	5.42938e-41	0.417765	0.592816	2.53936e-06	0.0771094	0.0013358	3.75381e-07	0.668643	0.000153187	1.07467e-05
they	1.48759e-24	0.0074717	0.31726	0.000846135	0.164094	0.000208779	0.49436	0.000367853	2.47364e-05	0.000602603	0.000108382	0.00165014	1.0912e-05	0.00134637	6.37942e-09	0	0.32437	0.800252	0.0108338	0.598624	0.0145814	0.000390881	1.26345e-07	0.23148	0.00155318	8.21778e-05	1.6483e-05	0.000322429	0.0709802	0.0150763	0.383501	8.12455e-07	2.43264e-18	5.81143e-15	1.50274e-11	0.000840543	3.88367e-14	2.71615e-11	1.08872e-12	8.73069e-09	0.132792	0.0179988	0.000287606	0.0115171	0.837248	1.63853e-07	2.249e-05	0.00693373	7.49416e-13
ipron	0.0741525	1.68675e-11	0.000708917	0.00645149	0.843628	0.269081	0.920163	6.99272e-05	8.73814e-15	2.16062e-15	0.998724	0.168391	0.973217	0.135174	0.952824	0.32437	0	0.315267	0.212911	9.27443e-09	7.07673e-07	0.000318196	6.68691e-07	3.6799e-07	0.117727	0.00104813	3.83636e-16	0.0394531	0.0106502	0.00464698	0.0588378	0.00218975	0.0975651	0.0484391	0.324772	0.8227	0.181725	0.672174	0.756906	0.0607627	5.99909e-26	9.64467e-17	1.78964e-07	0.00044742	2.21618e-11	1.13258e-05	6.04379e-12	0.149969	0.43282
article	0.0110484	9.19818e-29	0.181695	0.250476	6.44363e-06	8.92107e-07	1.3285e-08	5.63632e-13	7.86417e-06	2.55922e-18	3.08383e-17	1.80998e-10	0.148147	0.841199	0.0501839	0.800252	0.315267	0	1.88801e-07	0.00206014	0.000375831	0.00587654	0.0064353	7.58028e-09	0.0718598	2.7183e-05	0.793977	0.00351629	0.0237267	1.9089e-06	0.0651799	0.0092547	0.114844	0.0322192	0.000621301	0.0210635	0.398472	0.0289636	0.00578232	0.682715	0.00347131	0.32437	0.0544865	0.123556	0.284064	0.517022	0.787668	0.982939	0.00133564
prep	5.21387e-14	2.91738e-09	0.258696	5.27447e-07	0.245041	8.14521e-12	9.83947e-06	0.0207033	0.00107566	0.401014	0.485125	0.706317	0.255142	0.171249	0.0656597	0.0108338	0.212911	1.88801e-07	0	0.40421	0.440681	0.803028	0.0422162	0.107889	1.11225e-09	8.25459e-21	0.000169142	0.00952206	2.22522e-06	0.429552	0.897241	0.00677816	0.000626619	0.0311535	9.52865e-05	0.80328	0.0577961	0.000328962	0.0115925	0.196203	0.541748	0.00272584	9.73411e-09	0.398597	0.247643	3.42805e-10	0.700365	0.002251	5.94178e-07
auxverb	0.0965818	2.61056e-38	1.08385e-09	2.17524e-07	0.151806	0.0690122	0.000437859	1.69189e-22	5.49676e-35	4.304e-21	1.01218e-14	1.49354e-14	0.207066	0.103477	0.234104	0.598624	9.27443e-09	0.00206014	0.40421	0	3.12251e-07	0.000147692	3.75375e-18	1.31948e-59	0.10967	0.00796768	2.66948e-08	0.268502	0.953585	0.000501562	0.163738	0.00052521	0.00443446	0.0342071	0.0111168	0.0315409	0.0255912	0.639393	0.124478	0.50065	7.37168e-09	0.000435737	0.0133696	1.10259e-12	0.10955	0.00417268	1.65593e-10	0.850142	0.835449
adverb	1.49386e-11	4.6862e-42	9.21233e-12	5.65999e-18	0.000436062	0.346075	0.00182221	5.79322e-22	2.92874e-32	3.55515e-14	1.00558e-13	4.40481e-15	0.0021109	0.00583595	5.33147e-06	0.0145814	7.07673e-07	0.000375831	0.440681	3.12251e-07	0	1.23958e-17	1.26898e-25	1.26314e-14	1.45608e-05	6.60723e-05	6.66173e-18	0.211271	0.00458728	2.76966e-09	0.141326	1.93141e-17	7.65107e-10	1.36822e-15	1.959e-09	0.238417	0.20209	6.97469e-07	0.00110476	0.0109071	4.95044e-15	1.04512e-08	1.74085e-11	0.000163948	3.67797e-05	2.27638e-11	8.11843e-17	3.58885e-06	0.116125
conj	3.43457e-09	3.46946e-26	1.63265e-05	5.71191e-06	0.412245	4.80774e-09	0.00301699	2.26906e-12	2.66131e-24	8.70396e-11	1.15924e-12	4.85699e-11	0.025914	0.200578	1.08164e-05	0.000390881	0.000318196	0.00587654	0.803028	0.000147692	1.23958e-17	0	5.66731e-09	1.8612e-09	0.00264265	0.000261847	1.10438e-12	0.656124	0.00520097	4.63792e-05	0.00318084	6.18129e-09	1.27418e-05	8.58777e-05	0.00553899	0.00058613	0.00755973	1.58347e-05	0.000221357	2.24885e-05	9.49024e-09	0.000150351	4.59909e-10	6.87529e-09	1.56705e-06	9.01351e-05	6.83862e-23	0.00144149	0.00282269
negate	6.36511e-26	3.65375e-34	1.22812e-33	4.152e-34	9.01351e-05	0.315941	0.00120365	2.22236e-30	4.86221e-42	2.1591e-26	1.00629e-25	1.77396e-29	0.000824658	0.0260017	7.20446e-07	1.26345e-07	6.68691e-07	0.0064353	0.0422162	3.75375e-18	1.26898e-25	5.66731e-09	0	2.81363e-30	0.000308943	3.708e-09	5.29271e-18	6.64586e-05	4.33256e-05	8.87661e-09	0.190105	3.69155e-30	3.46726e-12	4.72111e-18	2.78228e-16	0.277631	1.65964e-05	0.000811439	3.71301e-06	0.00119788	5.08337e-10	9.21255e-10	6.28286e-15	7.46119e-08	0.265558	1.19567e-25	4.91511e-33	7.00916e-08	3.20627e-05
verb	0.0200506	5.13551e-58	7.00278e-11	2.54025e-14	3.82474e-06	0.022563	5.58991e-11	9.2114e-53	2.65785e-46	4.16892e-43	3.0118e-32	7.74769e-21	0.00103906	0.0253613	0.000256167	0.23148	3.6799e-07	7.58028e-09	0.107889	1.31948e-59	1.26314e-14	1.8612e-09	2.81363e-30	0	0.440172	0.352691	5.81741e-11	0.0383629	0.675139	4.41093e-08	0.256821	1.6157e-10	5.65025e-06	6.73271e-07	3.96995e-08	0.000234577	0.00426528	0.00473206	0.000603689	0.0371052	4.31352e-16	3.75303e-08	0.00666901	4.17902e-10	0.356653	4.29109e-05	3.34679e-11	0.00372795	0.977849
adj	6.90231e-18	0.570766	0.0333469	3.30726e-08	0.963666	0.00483116	0.000132592	4.73912e-07	0.0150763	0.351919	0.083983	0.00372224	0.00574879	0.00463687	0.0253058	0.00155318	0.117727	0.0718598	1.11225e-09	0.10967	1.45608e-05	0.00264265	0.000308943	0.440172	0	8.11259e-40	0.000351862	0.00172476	5.40141e-10	4.9582e-15	1.04955e-07	2.49287e-20	2.02764e-06	1.67023e-06	4.6467e-11	0.0488159	0.124375	0.000936133	0.0659043	0.00165223	0.00121804	5.64782e-06	2.47389e-06	0.0178205	0.0146082	2.22944e-12	6.87945e-05	0.00115137	0.000247778
compare	4.52139e-31	0.444113	0.000220856	3.47911e-11	0.606749	4.13629e-08	0.000185209	7.76997e-07	1.68616e-07	0.0691455	0.0347174	0.000103806	0.0161176	0.00123863	0.00246102	8.21778e-05	0.00104813	2.7183e-05	8.25459e-21	0.00796768	6.60723e-05	0.000261847	3.708e-09	0.352691	8.11259e-40	0	1.46904e-11	0.00209519	1.62079e-13	0.000593865	0.000921376	1.52029e-13	2.32946e-06	2.16436e-05	3.10408e-10	0.162838	0.0025252	0.000198403	0.00769316	0.015026	0.0001763	1.21594e-08	3.89266e-11	0.000127421	0.00281793	5.93548e-16	7.08651e-10	1.36122e-07	1.55519e-06
interrog	2.4064e-21	1.02054e-14	0.0200788	1.09348e-07	0.250761	1.76714e-05	0.68464	1.52487e-11	8.0399e-21	5.14062e-15	9.77948e-08	7.24218e-05	0.000577352	1.2213e-06	5.19242e-07	1.6483e-05	3.83636e-16	0.793977	0.000169142	2.66948e-08	6.66173e-18	1.10438e-12	5.29271e-18	5.81741e-11	0.000351862	1.46904e-11	0	0.0600828	0.00089198	0.00650285	0.320494	2.07111e-11	4.66105e-09	4.24659e-09	1.35955e-06	4.94507e-06	0.000421121	5.32193e-08	0.000178776	0.000519806	3.74996e-13	6.64207e-20	2.53206e-31	2.991e-05	0.000284107	1.85527e-11	6.96662e-13	4.32459e-09	1.14678e-06
number	2.9616e-19	0.093556	0.00833099	0.00899103	0.345208	6.19259e-06	0.639934	0.141702	0.543979	0.0936932	0.54876	0.0182787	0.109931	0.162774	0.0339882	0.000322429	0.0394531	0.00351629	0.00952206	0.268502	0.211271	0.656124	6.64586e-05	0.0383629	0.00172476	0.00209519	0.0600828	0	0.00660225	0.981983	0.0928032	0.000198588	0.0277073	0.00174448	0.0050805	0.798007	0.0135503	0.00114765	0.00184702	7.29342e-05	0.00398787	0.78907	6.13801e-06	0.00163514	0.788699	2.70651e-06	0.0699458	0.0102274	3.78357e-08
quant	2.38209e-13	0.10967	0.00200049	0.00216155	4.98248e-06	6.95606e-09	0.0289144	0.914449	0.815065	0.0687538	0.0357909	0.947434	0.119088	0.0153241	0.957193	0.0709802	0.0106502	0.0237267	2.22522e-06	0.953585	0.00458728	0.00520097	4.33256e-05	0.675139	5.40141e-10	1.62079e-13	0.00089198	0.00660225	0	0.0616577	5.67473e-07	0.162397	0.204823	0.952306	0.31346	0.223351	0.37202	0.423166	0.863637	0.835449	2.07483e-10	6.44363e-06	2.62296e-07	0.000393022	1.57475e-19	1.35411e-16	1.84878e-09	0.0294891	0.000279182
affect	7.9123e-06	6.04579e-15	0.0011059	8.08855e-08	0.253802	0.237829	0.689792	6.68237e-21	2.17007e-09	6.68384e-12	9.5441e-14	1.63347e-13	0.000763057	0.000150351	0.0290833	0.0150763	0.00464698	1.9089e-06	0.429552	0.000501562	2.76966e-09	4.63792e-05	8.87661e-09	4.41093e-08	4.9582e-15	0.000593865	0.00650285	0.981983	0.0616577	0	3.00793e-41	1.43819e-44	6.54958e-12	5.89213e-15	1.35288e-19	3.41329e-06	0.104043	0.0003908	0.000481313	0.0532621	4.02162e-05	0.00288339	0.0520841	0.00169645	0.381667	2.5241e-10	4.05632e-05	7.9242e-06	0.0952324
posemo	0.00291787	0.0919623	0.273154	0.347896	2.72778e-40	0.038391	0.0560547	0.415924	0.363344	0.70802	0.846836	0.909244	0.609979	6.58589e-10	0.285683	0.383501	0.0588378	0.0651799	0.897241	0.163738	0.141326	0.00318084	0.190105	0.256821	1.04955e-07	0.000921376	0.320494	0.0928032	5.67473e-07	3.00793e-41	0	0.126585	0.218828	0.49116	0.669898	0.000267101	0.497462	0.894264	0.783087	0.820664	0.000812124	0.00107237	0.187073	0.000118133	2.71092e-07	0.00253139	4.39551e-05	0.0116486	0.00042504
negemo	8.35189e-33	2.76464e-19	6.72082e-11	2.51805e-23	1.05793e-29	0.406041	0.986018	7.40227e-33	7.33911e-25	6.47053e-23	4.68137e-27	1.33317e-29	9.84512e-08	0.00246102	7.04338e-11	8.12455e-07	0.00218975	0.0092547	0.00677816	0.00052521	1.93141e-17	6.18129e-09	3.69155e-30	1.6157e-10	2.49287e-20	1.52029e-13	2.07111e-11	0.000198588	0.162397	1.43819e-44	0.126585	0	1.51002e-28	5.99599e-48	1.59786e-49	6.9726e-05	4.38842e-06	1.1518e-12	4.33773e-10	7.33817e-08	0.00253139	5.27447e-07	2.61648e-13	1.61827e-05	0.211838	3.11593e-24	4.14711e-09	8.94801e-09	0.00786079
anx	1.23818e-26	1.35981e-08	1.00466e-06	1.81256e-14	4.30728e-09	0.312688	0.275397	1.84875e-14	6.56042e-15	4.20718e-10	1.55846e-13	3.72259e-16	1.21637e-15	0.0347203	3.58731e-18	2.43264e-18	0.0975651	0.114844	0.000626619	0.00443446	7.65107e-10	1.27418e-05	3.46726e-12	5.65025e-06	2.02764e-06	2.32946e-06	4.66105e-09	0.0277073	0.204823	6.54958e-12	0.218828	1.51002e-28	0	7.05301e-24	2.86611e-37	0.206782	7.96956e-17	2.07623e-17	1.14724e-17	2.69767e-12	0.152912	7.29382e-05	2.23004e-08	0.0300635	0.170937	2.58511e-10	0.000544715	0.000375766	2.83364e-06
anger	7.80073e-31	3.77553e-12	1.1782e-07	1.07363e-14	5.9417e-16	0.0588285	0.459799	1.3367e-16	2.25873e-15	6.17682e-14	1.93027e-17	1.09926e-17	2.40746e-13	7.94855e-06	2.47335e-13	5.81143e-15	0.0484391	0.0322192	0.0311535	0.0342071	1.36822e-15	8.58777e-05	4.72111e-18	6.73271e-07	1.67023e-06	2.16436e-05	4.24659e-09	0.00174448	0.952306	5.89213e-15	0.49116	5.99599e-48	7.05301e-24	0	3.40766e-36	0.00063772	1.4796e-08	4.89787e-20	9.0214e-15	1.0922e-12	0.0802564	0.000124162	9.56343e-10	0.00444975	0.0538018	7.295e-16	0.00352676	0.00672516	8.13201e-06
sad	1.06088e-28	1.60749e-09	1.56223e-09	8.0399e-21	3.05507e-16	0.860899	0.748444	1.03287e-19	1.26871e-15	8.47227e-16	2.14178e-20	6.76628e-24	9.97869e-12	0.000251708	3.92926e-15	1.50274e-11	0.324772	0.000621301	9.52865e-05	0.0111168	1.959e-09	0.00553899	2.78228e-16	3.96995e-08	4.6467e-11	3.10408e-10	1.35955e-06	0.0050805	0.31346	1.35288e-19	0.669898	1.59786e-49	2.86611e-37	3.40766e-36	0	0.0334797	4.60828e-13	1.12728e-17	1.02933e-11	5.44145e-12	0.483329	8.84006e-05	3.32972e-05	0.00345811	0.0043901	1.78907e-15	0.0063275	1.12115e-06	7.13974e-06
social	0.00592288	9.36704e-09	1.4386e-31	0.000224864	0.407535	0.682474	0.464647	5.5874e-12	1.61815e-07	4.50094e-16	3.02925e-17	0.665401	2.46997e-09	1.04254e-11	7.08179e-19	0.000840543	0.8227	0.0210635	0.80328	0.0315409	0.238417	0.00058613	0.277631	0.000234577	0.0488159	0.162838	4.94507e-06	0.798007	0.223351	3.41329e-06	0.000267101	6.9726e-05	0.206782	0.00063772	0.0334797	0	1.1291e-05	1.08867e-09	9.89496e-10	9.81755e-13	0.890291	0.43273	0.368907	0.000174234	0.272689	0.0402609	0.966042	0.000327531	0.0329526
family	6.57691e-13	0.000617715	0.243784	9.10328e-05	0.00408532	0.207748	0.409707	6.14868e-07	2.37037e-08	1.04684e-06	9.7433e-10	4.20462e-06	5.57709e-14	0.357481	9.08698e-24	3.88367e-14	0.181725	0.398472	0.0577961	0.0255912	0.20209	0.00755973	1.65964e-05	0.00426528	0.124375	0.0025252	0.000421121	0.0135503	0.37202	0.104043	0.497462	4.38842e-06	7.96956e-17	1.4796e-08	4.60828e-13	1.1291e-05	0	3.72922e-13	9.39278e-30	3.53805e-15	0.0252209	0.467451	0.0060422	0.141184	0.00111135	0.000442665	0.554856	0.334955	0.000164954
friend	3.47708e-25	0.000234369	0.903314	3.01146e-06	0.0010034	0.00398497	0.200561	5.55878e-09	1.12814e-08	6.36609e-08	3.31459e-14	6.08286e-10	2.13367e-20	0.00104592	1.53422e-27	2.71615e-11	0.672174	0.0289636	0.000328962	0.639393	6.97469e-07	1.58347e-05	0.000811439	0.00473206	0.000936133	0.000198403	5.32193e-08	0.00114765	0.423166	0.0003908	0.894264	1.1518e-12	2.07623e-17	4.89787e-20	1.12728e-17	1.08867e-09	3.72922e-13	0	3.87594e-31	1.24865e-45	0.375179	0.0952696	3.05974e-06	0.000450808	0.00726407	2.21923e-06	0.371439	0.0191978	0.0011356
female	2.23673e-18	1.40039e-06	0.401581	0.000141516	0.000143471	0.206426	0.0486726	2.26018e-10	3.77845e-10	3.27445e-10	4.62301e-15	5.82894e-09	1.5101e-24	0.139808	1.64013e-49	1.08872e-12	0.756906	0.00578232	0.0115925	0.124478	0.00110476	0.000221357	3.71301e-06	0.000603689	0.0659043	0.00769316	0.000178776	0.00184702	0.863637	0.000481313	0.783087	4.33773e-10	1.14724e-17	9.0214e-15	1.02933e-11	9.89496e-10	9.39278e-30	3.87594e-31	0	2.07167e-13	0.194369	0.89323	0.000180075	0.0107673	4.29109e-05	7.94205e-05	0.267453	0.0143932	7.11541e-05
male	6.89577e-17	0.000679952	0.0205785	0.121862	0.0710641	0.0286644	0.277631	0.000154068	2.81709e-05	9.60115e-08	3.79691e-13	0.000119821	5.76189e-19	0.000412319	5.42938e-41	8.73069e-09	0.0607627	0.682715	0.196203	0.50065	0.0109071	2.24885e-05	0.00119788	0.0371052	0.00165223	0.015026	0.000519806	7.29342e-05	0.835449	0.0532621	0.820664	7.33817e-08	2.69767e-12	1.0922e-12	5.44145e-12	9.81755e-13	3.53805e-15	1.24865e-45	2.07167e-13	0	0.0798708	0.464488	9.99701e-07	0.00441883	0.0481992	0.00164724	0.468162	0.000830775	4.42341e-08
cogproc	0.0518332	5.60914e-13	1.91015e-08	2.45206e-07	0.613856	0.208499	0.115756	4.58212e-11	1.33434e-09	8.4897e-05	0.375779	0.05649	0.880815	0.708066	0.417765	0.132792	5.99909e-26	0.00347131	0.541748	7.37168e-09	4.95044e-15	9.49024e-09	5.08337e-10	4.31352e-16	0.00121804	0.0001763	3.74996e-13	0.00398787	2.07483e-10	4.02162e-05	0.000812124	0.00253139	0.152912	0.0802564	0.483329	0.890291	0.0252209	0.375179	0.194369	0.0798708	0	2.99548e-33	1.65864e-14	1.42897e-13	1.97401e-47	1.43903e-08	1.00352e-36	0.626905	0.899371
insight	1.06142e-09	2.75128e-05	0.000329521	1.06868e-13	0.98316	0.0771094	0.000550688	1.06983e-11	6.033e-07	2.18198e-06	0.0172718	0.00356974	0.0642193	7.49993e-05	0.592816	0.0179988	9.64467e-17	0.32437	0.00272584	0.000435737	1.04512e-08	0.000150351	9.21255e-10	3.75303e-08	5.64782e-06	1.21594e-08	6.64207e-20	0.78907	6.44363e-06	0.00288339	0.00107237	5.27447e-07	7.29382e-05	0.000124162	8.84006e-05	0.43273	0.467451	0.0952696	0.89323	0.464488	2.99548e-33	0	3.1075e-10	0.0010062	4.6722e-10	3.5005e-05	2.00841e-10	0.000159719	0.0152932
cause	1.05853e-33	0.000853994	2.07224e-06	9.36704e-09	0.343109	2.90443e-08	0.00461645	0.00208075	6.73271e-07	0.00428958	0.0125367	0.000295113	0.000117492	0.00119278	2.53936e-06	0.000287606	1.78964e-07	0.0544865	9.73411e-09	0.0133696	1.74085e-11	4.59909e-10	6.28286e-15	0.00666901	2.47389e-06	3.89266e-11	2.53206e-31	6.13801e-06	2.62296e-07	0.0520841	0.187073	2.61648e-13	2.23004e-08	9.56343e-10	3.32972e-05	0.368907	0.0060422	3.05974e-06	0.000180075	9.99701e-07	1.65864e-14	3.1075e-10	0	2.23718e-08	0.000592581	9.51967e-13	7.15228e-13	9.12275e-05	5.58016e-07
discrep	1.92432e-09	1.0958e-09	0.0010376	0.131442	0.15652	0.00519851	0.00998909	2.36131e-10	2.0722e-13	3.38043e-08	1.50245e-08	9.66785e-12	0.0344204	2.78688e-07	0.0771094	0.0115171	0.00044742	0.123556	0.398597	1.10259e-12	0.000163948	6.87529e-09	7.46119e-08	4.17902e-10	0.0178205	0.000127421	2.991e-05	0.00163514	0.000393022	0.00169645	0.000118133	1.61827e-05	0.0300635	0.00444975	0.00345811	0.000174234	0.141184	0.000450808	0.0107673	0.00441883	1.42897e-13	0.0010062	2.23718e-08	0	0.000367632	1.31447e-05	2.05551e-11	0.00141647	0.0255772
tentat	0.565961	0.386011	0.0635638	0.357835	2.96295e-09	3.18926e-06	1.04436e-05	0.89323	0.740853	0.124161	0.000127431	0.0414917	0.096504	0.429063	0.0013358	0.837248	2.21618e-11	0.284064	0.247643	0.10955	3.67797e-05	1.56705e-06	0.265558	0.356653	0.0146082	0.00281793	0.000284107	0.788699	1.57475e-19	0.381667	2.71092e-07	0.211838	0.170937	0.0538018	0.0043901	0.272689	0.00111135	0.00726407	4.29109e-05	0.0481992	1.97401e-47	4.6722e-10	0.000592581	0.000367632	0	0.00934872	2.47425e-19	0.621933	0.910497
certain	1.22371e-36	5.98407e-05	3.33301e-06	5.40462e-14	0.0657267	0.00105913	0.608772	1.71579e-11	2.56822e-12	4.74916e-08	5.24215e-08	6.79049e-09	1.54391e-05	1.49492e-06	3.75381e-07	1.63853e-07	1.13258e-05	0.517022	3.42805e-10	0.00417268	2.27638e-11	9.01351e-05	1.19567e-25	4.29109e-05	2.22944e-12	5.93548e-16	1.85527e-11	2.70651e-06	1.35411e-16	2.5241e-10	0.00253139	3.11593e-24	2.58511e-10	7.295e-16	1.78907e-15	0.0402609	0.000442665	2.21923e-06	7.94205e-05	0.00164724	1.43903e-08	3.5005e-05	9.51967e-13	1.31447e-05	0.00934872	0	2.54707e-07	7.03122e-07	1.78702e-09
differ	3.53734e-10	5.84128e-18	2.18252e-18	4.97866e-11	0.431916	0.000467163	0.261584	1.48475e-07	8.60208e-15	1.09391e-05	0.00182922	2.46484e-06	0.0780497	0.0716698	0.668643	2.249e-05	6.04379e-12	0.787668	0.700365	1.65593e-10	8.11843e-17	6.83862e-23	4.91511e-33	3.34679e-11	6.87945e-05	7.08651e-10	6.96662e-13	0.0699458	1.84878e-09	4.05632e-05	4.39551e-05	4.14711e-09	0.000544715	0.00352676	0.0063275	0.966042	0.554856	0.371439	0.267453	0.468162	1.00352e-36	2.00841e-10	7.15228e-13	2.05551e-11	2.47425e-19	2.54707e-07	0	7.76063e-05	1.19506e-05
percept	9.93406e-13	7.89438e-05	0.0820574	5.99475e-06	0.591631	0.191316	0.612072	8.16245e-06	2.06273e-06	2.57023e-09	8.88449e-12	2.20504e-07	0.132495	7.61302e-06	0.000153187	0.00693373	0.149969	0.982939	0.002251	0.850142	3.58885e-06	0.00144149	7.00916e-08	0.00372795	0.00115137	1.36122e-07	4.32459e-09	0.0102274	0.0294891	7.9242e-06	0.0116486	8.94801e-09	0.000375766	0.00672516	1.12115e-06	0.000327531	0.334955	0.0191978	0.0143932	0.000830775	0.626905	0.000159719	9.12275e-05	0.00141647	0.621933	7.03122e-07	7.76063e-05	0	7.28477e-28
see	6.10895e-32	0.938682	0.16497	0.00718321	0.000553825	4.51872e-09	0.0926966	0.699188	0.018328	0.200049	0.0565185	0.242951	0.000308108	7.89672e-11	1.07467e-05	7.49416e-13	0.43282	0.00133564	5.94178e-07	0.835449	0.116125	0.00282269	3.20627e-05	0.977849	0.000247778	1.55519e-06	1.14678e-06	3.78357e-08	0.000279182	0.0952324	0.00042504	0.00786079	2.83364e-06	8.13201e-06	7.13974e-06	0.0329526	0.000164954	0.0011356	7.11541e-05	4.42341e-08	0.899371	0.0152932	5.58016e-07	0.0255772	0.910497	1.78702e-09	1.19506e-05	7.28477e-28	0
hear	1.37634e-27	8.50055e-05	0.73165	9.61596e-05	0.0482052	0.0072317	0.553824	9.76068e-10	6.04618e-09	2.20232e-08	9.3409e-11	0.000191832	1.36618e-11	5.49014e-08	1.53346e-19	2.99881e-15	0.254204	0.548252	2.84532e-05	0.16703	1.32888e-07	6.88605e-05	2.82755e-08	0.00011255	0.000150308	5.15717e-06	2.64493e-11	0.0157577	0.577997	0.0010339	0.440037	9.01326e-12	3.33316e-15	4.88502e-15	2.8088e-14	1.13759e-10	1.7354e-06	3.96601e-17	8.52213e-19	7.92607e-12	0.170937	0.000413236	1.64733e-07	0.000110502	0.337834	5.03869e-07	0.0296502	3.05507e-16	4.28563e-14
feel	9.64913e-47	4.43383e-08	3.32825e-06	1.28644e-13	2.94808e-06	0.0573359	0.958319	9.0214e-15	8.36332e-16	7.38774e-14	1.18306e-18	3.2227e-18	6.23295e-07	7.03122e-07	1.30372e-15	4.59157e-11	0.035205	0.00187107	5.7286e-06	0.239864	1.45186e-09	5.52948e-05	4.50509e-16	0.00015931	4.77178e-08	4.0374e-12	6.50386e-08	0.000474113	0.0558019	1.16438e-10	0.158017	8.52996e-29	4.5938e-27	3.17057e-24	2.56086e-41	0.0178478	2.14459e-06	6.85969e-15	2.38209e-13	1.01794e-11	0.19301	6.83362e-06	3.40472e-09	0.000231265	0.136849	5.58557e-16	5.30192e-05	1.9421e-19	1.49386e-11
bio	1.60075e-33	2.1861e-09	5.3098e-10	4.81123e-20	1.49995e-06	0.169313	0.585474	2.5638e-23	7.85124e-16	2.44757e-19	2.79985e-32	3.41947e-23	2.77901e-05	1.29166e-05	1.22377e-11	1.04955e-07	0.135472	0.0353698	1.97355e-05	0.00962108	4.24247e-09	9.26898e-07	1.87434e-25	7.74359e-07	5.19837e-11	1.4231e-08	1.06704e-08	5.15825e-07	0.0524294	2.89151e-14	0.130333	3.16022e-39	5.32329e-14	3.24209e-22	1.58039e-26	3.26248e-05	1.10495e-11	3.67373e-12	1.58387e-10	1.4976e-09	0.168541	0.0677625	4.61352e-10	0.00189362	0.000454317	6.61526e-18	0.00159693	1.43395e-12	2.33751e-08
body	1.007e-30	7.89422e-06	1.40703e-07	4.44434e-13	6.34579e-09	0.0180374	0.370948	8.32776e-12	2.10926e-13	2.07776e-12	1.93701e-17	5.98726e-14	6.74082e-11	0.00543354	1.8543e-17	2.35607e-09	0.896683	0.111289	1.72106e-05	0.0512723	3.15872e-06	6.35554e-06	5.35537e-13	0.00011945	0.00259124	4.87244e-06	9.79712e-09	0.000280481	0.644475	2.66447e-06	0.279703	1.46487e-21	9.19562e-25	2.39767e-28	1.65838e-31	0.0221528	1.3267e-12	4.36622e-15	1.79631e-16	1.17577e-11	0.470927	0.141761	1.17907e-08	0.00720746	0.000113854	1.1266e-10	0.0617011	1.27075e-07	1.18973e-11
health	4.63589e-42	2.15151e-06	3.05596e-11	9.80258e-21	1.44342e-07	0.0311284	0.667626	6.24379e-15	5.02973e-11	1.2141e-11	1.02958e-16	8.43991e-19	1.60091e-07	0.0014303	9.03225e-13	3.61842e-17	0.488178	0.0582078	5.19095e-06	0.00348483	3.39866e-07	9.43403e-05	4.17331e-19	9.56843e-06	5.15007e-06	9.81871e-08	1.09391e-05	8.271e-07	0.0218854	1.84433e-09	0.667069	4.98701e-29	3.53016e-28	1.606e-23	2.36967e-45	0.254967	1.15293e-16	6.45273e-13	9.1392e-13	1.52989e-10	0.979899	0.000861709	9.13682e-09	0.000963728	0.0248138	1.41243e-17	0.0123561	6.96857e-06	1.09599e-09
sexual	1.39849e-07	0.00206594	0.481936	0.033283	0.0809945	0.846776	0.450524	0.000137097	0.000205773	0.000198403	9.6232e-05	0.00514471	2.42939e-20	0.000658714	1.94329e-09	2.14087e-06	0.488107	0.138809	0.151466	0.963666	0.00355084	0.00677816	0.00760654	0.052584	0.00722338	0.0223936	0.136583	0.478383	0.936611	0.00146215	0.189947	2.28089e-05	5.29632e-09	3.11778e-10	4.01816e-10	0.00669049	6.86434e-09	8.88756e-08	4.5806e-20	1.95397e-05	0.921809	0.820422	0.0013785	0.068116	0.0996122	0.0107598	0.0431942	0.204994	0.00162464
ingest	0.00039016	0.68464	0.427235	0.187898	0.572254	0.0465254	0.267761	0.0961525	0.258223	0.609106	0.218873	0.204187	0.0298208	0.0657915	0.0197996	0.00122944	0.215261	0.331728	0.0153117	0.748306	0.605306	0.496032	0.0255912	0.191316	0.0512962	0.00125471	0.514849	0.0345447	0.0966935	0.954851	0.957208	0.00818318	0.000223068	0.0100135	0.000940051	0.578007	0.000308677	0.000258328	0.00874654	0.00309741	0.641521	0.106368	0.108935	0.0104597	0.441679	0.00105082	0.71642	0.836585	0.0961525
drives	1.66035e-09	0.191973	0.778487	0.00155114	0.941782	0.000791262	0.983117	0.000181813	0.00483733	0.00250921	2.17524e-07	3.32817e-06	1.64175e-07	0.210109	1.61076e-05	0.00231736	0.174357	0.984534	4.82283e-06	0.902916	0.293286	0.000158817	0.0435951	0.37704	4.27841e-05	3.56418e-06	0.0269227	0.000517135	0.0285248	3.16365e-08	8.25428e-05	7.21041e-09	3.70056e-05	8.95241e-06	0.000136904	3.41353e-08	0.000155536	4.00111e-09	4.36865e-07	4.09522e-07	0.196292	0.968194	0.0422057	0.014103	0.153592	5.44085e-05	0.0928032	0.983745	0.253927
affiliation	5.59098e-19	1.52722e-06	0.0107755	0.460331	0.35546	0.00250985	0.651996	5.54734e-10	9.21255e-10	2.2776e-08	1.80571e-15	4.69726e-08	9.18897e-15	2.98574e-05	3.47363e-17	3.30856e-05	0.392537	0.0439688	0.0153833	0.10607	3.12014e-05	3.23074e-08	3.57363e-05	0.0117512	1.96831e-06	4.89022e-06	6.84275e-06	0.000173883	0.00132875	1.51102e-12	1.333e-07	2.68705e-12	5.27914e-07	8.20247e-09	3.63498e-07	2.66787e-35	5.55878e-09	2.00708e-18	3.12568e-15	5.95998e-13	0.741064	0.147058	0.00059523	2.13471e-10	0.818598	5.23252e-11	0.00657607	0.000172625	0.000357506
achieve	4.16183e-36	0.992485	4.2347e-05	2.55124e-06	0.365676	1.50557e-09	0.0568665	0.00228051	0.0169203	0.234621	0.0841332	0.000338942	0.00365915	0.000322819	0.0100949	0.000190184	0.0922427	0.0769771	6.99562e-09	0.458391	0.00838152	0.00869592	2.08957e-07	0.149502	1.69219e-09	4.42859e-12	6.68217e-07	6.20996e-13	2.70257e-09	0.000306369	2.25068e-05	1.83636e-12	2.25896e-06	3.63956e-10	1.73358e-12	0.886874	0.00560838	1.49883e-06	0.00288723	0.000359014	0.0256913	3.07635e-06	3.47991e-13	4.01551e-06	0.0649856	1.77658e-13	3.67797e-05	0.0136113	1.20496e-06
power	3.06755e-25	0.145715	0.0188135	7.77545e-07	0.619112	1.78045e-08	0.0196472	0.342906	0.0488755	0.177602	0.0351054	0.000730902	0.000474029	0.000441188	0.00247429	2.07911e-05	0.676591	0.000130019	1.07363e-14	0.52774	0.0537424	0.08898	1.1465e-06	0.0903294	1.10297e-07	2.77657e-11	3.14924e-07	1.15549e-09	2.38859e-05	0.00402588	0.0120526	9.87667e-12	3.42979e-06	4.69726e-07	3.24291e-06	0.352005	0.00128315	0.000164986	0.00322253	2.27878e-07	0.38281	0.00839121	7.42348e-13	0.00406722	0.810184	7.73692e-10	0.019771	0.014113	4.16635e-09
reward	6.04083e-29	0.116005	2.54398e-09	7.02115e-08	0.0779535	8.8789e-09	0.503695	0.00882975	0.000780664	0.0159087	0.000512419	7.58762e-10	0.00606383	0.000960988	0.0401081	0.00149741	0.205137	0.0191463	7.96752e-05	0.591613	4.38256e-06	1.46006e-06	2.51974e-11	0.00496974	5.23479e-08	3.66837e-12	1.3493e-07	1.12799e-14	3.79929e-12	5.70908e-06	5.21356e-07	3.90066e-11	4.29111e-06	1.60216e-05	2.87881e-06	0.202352	0.0308901	2.85353e-05	0.00195852	0.000760138	0.407491	0.0121734	3.55181e-11	7.92137e-08	0.0417116	1.8383e-10	3.98835e-08	0.0176723	3.65005e-06
risk	3.65095e-47	0.000483372	1.90193e-05	1.02128e-10	3.18884e-08	0.00156531	0.344437	2.72423e-10	2.93283e-13	2.92082e-08	2.9217e-11	2.12265e-10	1.66198e-15	0.00274305	5.65999e-18	3.75419e-22	0.00727839	0.963666	3.45557e-07	0.0625973	0.000141351	3.28707e-05	1.85158e-12	0.00633582	3.05684e-06	1.66353e-08	1.2061e-09	5.21879e-05	0.0188873	3.28519e-05	0.955734	5.93971e-27	5.17669e-43	1.5494e-24	8.57304e-27	0.037019	2.36806e-12	1.68496e-13	3.77261e-12	8.6474e-11	0.196292	1.12356e-05	1.20099e-14	0.000281651	0.143198	1.00962e-12	0.000339769	0.00460606	7.04596e-11
focuspast	3.30872e-18	3.87367e-08	0.0161642	1.45937e-14	0.000669197	0.00250985	0.0180958	2.553e-11	2.4815e-18	6.27275e-15	4.19401e-19	2.21496e-14	1.25229e-07	0.0153445	6.84932e-20	0.000935471	0.238417	0.429416	1.94009e-05	0.00502975	9.91773e-08	1.24102e-07	2.50281e-17	1.71893e-09	2.61388e-05	2.97448e-08	2.13736e-07	1.89027e-08	0.0158341	0.0757276	0.5957	5.03856e-14	3.00974e-07	5.44754e-10	5.58991e-11	1.34208e-06	7.37798e-09	2.22165e-12	2.39662e-13	2.21941e-15	0.506017	0.00174697	2.59441e-06	0.00895414	0.523168	1.32486e-08	0.000425634	2.91992e-11	1.40658e-06
focuspresent	0.792851	2.98326e-38	5.37393e-11	4.80037e-08	0.00506262	0.00158127	4.76691e-06	1.86662e-26	4.02892e-27	1.0644e-31	2.61586e-18	3.52027e-20	0.793291	0.0855782	0.758448	0.793291	3.92601e-11	9.27186e-11	0.131851	2.62552e-43	6.54958e-12	8.76132e-05	6.99111e-18	2.91587e-60	0.958627	0.598165	4.98256e-09	0.0158992	0.89126	5.69276e-08	0.28882	3.28103e-06	0.0246902	0.000611221	0.00107048	0.0166667	0.596472	0.696333	0.74092	0.841199	2.08859e-13	1.07083e-06	0.0108548	2.74509e-11	0.11596	1.86621e-05	1.65109e-07	0.0665155	0.300785
focusfuture	9.86484e-46	2.46087e-07	4.7967e-05	3.52806e-13	0.166049	0.0155084	0.436435	1.89054e-13	5.07546e-13	1.83258e-08	6.18441e-13	3.58655e-12	1.37477e-07	2.3427e-08	2.96295e-09	5.79642e-11	0.49436	0.596827	0.000266355	7.67963e-05	1.10432e-07	6.5371e-07	3.8712e-20	1.23229e-08	5.20117e-08	6.44578e-16	3.21081e-08	3.39124e-07	2.28637e-05	8.16224e-06	0.0183873	5.61041e-22	5.12017e-17	3.7839e-18	1.42611e-19	0.0309398	1.53024e-07	4.31086e-08	3.57634e-06	1.08111e-10	0.456922	0.00150345	4.61941e-13	2.96978e-09	0.758448	6.19556e-19	4.16987e-08	4.14039e-06	3.19253e-11
relativ	1.28644e-13	0.623676	0.0566848	1.59016e-29	0.0928251	0.00159337	0.858192	1.96619e-05	3.12709e-05	0.082262	0.000267162	0.000626619	0.000488179	0.936527	2.87332e-09	0.000179289	0.281542	0.00286701	2.25484e-23	0.519191	0.000131182	0.0910661	7.96293e-07	0.580349	1.41608e-08	6.1257e-09	0.000537192	1.67806e-09	0.0346091	0.248548	0.251698	1.79485e-08	6.48421e-07	1.22496e-05	2.73554e-08	0.327475	0.000549758	1.84878e-09	2.9558e-06	2.16144e-05	0.0312069	0.801916	0.0021494	0.326209	0.304414	1.5769e-07	0.346075	0.000584731	0.00115137
motion	4.96173e-40	0.837621	0.0104212	7.04222e-11	0.842993	3.95027e-08	0.976458	6.57953e-05	1.02442e-05	0.00128943	7.31787e-06	0.000127391	5.60293e-05	0.000106754	1.03868e-09	1.77373e-05	0.896179	0.00160905	4.83277e-15	0.500862	0.00188139	0.000235701	6.58138e-13	0.000294551	9.73148e-06	9.98083e-11	5.27412e-09	2.33962e-10	1.35213e-05	0.0970296	0.320025	1.16438e-10	3.03476e-06	2.65065e-08	8.89181e-10	0.0118718	0.000233294	1.95508e-14	2.41967e-07	1.2278e-09	0.73499	0.0130466	3.64908e-11	0.000361017	0.86251	1.31115e-14	0.000110118	6.07233e-06	7.07813e-12
space	2.03064e-14	0.000114041	0.458368	2.81208e-10	0.0286644	4.97301e-09	0.0284082	0.981979	0.0972089	0.262413	0.653425	0.673242	0.49436	0.122735	0.0371475	1.27743e-05	0.863069	1.02054e-14	9.81577e-37	0.0427911	0.0363673	0.293612	0.00217602	0.0111508	3.18921e-07	3.01168e-08	7.11141e-05	4.11666e-07	0.000624008	0.299998	0.739289	0.0515905	0.0306542	0.0528395	0.0197801	0.721138	0.182134	0.00417698	0.23248	0.0421846	0.189468	0.0508066	1.54818e-05	0.730716	0.0488672	0.000207692	0.130071	0.0146345	5.49506e-08
time	2.03509e-20	9.47277e-11	1.10038e-06	6.72726e-40	1.63044e-07	0.108437	0.0677645	9.01158e-23	1.56324e-19	3.23917e-13	3.86072e-22	1.72572e-20	6.02178e-07	0.16773	7.53913e-17	8.41956e-06	0.462147	0.456922	4.35332e-07	0.00136671	1.48191e-16	0.000349931	8.94552e-21	3.88471e-07	2.10603e-11	7.6686e-10	2.46566e-10	3.86681e-11	0.020121	3.19786e-06	0.898482	8.57304e-27	1.0196e-14	5.6743e-16	5.63947e-18	0.00163169	1.79607e-08	2.41939e-12	6.80305e-13	2.54274e-08	0.751881	0.0243601	5.18784e-08	0.111568	0.154703	4.45447e-14	0.0187879	2.78038e-10	0.000645789
work	3.56022e-27	0.000865598	0.0155401	0.0152863	8.48495e-06	2.5334e-09	7.42072e-14	0.910497	0.375484	0.0036799	0.115595	0.307608	0.216374	7.30153e-06	0.906873	0.000132131	0.858808	2.11172e-07	8.63306e-07	0.953142	0.914449	0.437063	0.0116161	0.147176	5.46329e-05	3.96072e-09	0.000173269	1.28584e-08	5.52206e-08	0.663801	0.000174778	0.0095151	4.55102e-05	0.00111007	5.57241e-05	0.27364	0.00502718	0.00239942	0.101333	0.0062472	0.52114	0.00187666	1.93511e-08	3.10722e-05	0.00159178	8.31596e-08	0.0105494	0.727642	1.10095e-06
leisure	1.30603e-11	0.00169645	0.76663	0.873418	1.59139e-09	1.78518e-07	0.0134313	0.0135503	0.176174	0.0336566	0.0225669	0.32083	0.0289599	0.00544921	0.368105	0.000442629	0.306931	0.000228593	5.71257e-05	0.0488121	0.612379	0.368907	0.117635	0.0195201	0.27792	7.80008e-07	0.000671271	0.000599934	3.12526e-07	0.235185	3.11465e-07	0.919469	0.0420432	0.0678079	0.247508	0.274	0.0104597	7.46942e-05	0.0931129	0.000786968	0.795322	0.555087	0.0196937	0.0119967	0.0088293	1.60303e-05	0.0204128	0.001526	2.20073e-12
home	1.13532e-13	0.00271504	0.0124727	0.000348566	0.00790338	0.0149101	0.238272	2.05117e-06	9.48799e-09	8.57808e-07	4.52537e-11	8.85987e-09	3.20837e-07	0.167108	9.0063e-23	2.86907e-14	0.149969	0.0985999	0.0049133	0.0287951	0.0442671	0.00169645	3.35345e-07	0.000611249	0.119889	0.0794085	0.0161685	0.0584633	0.675139	0.0197881	0.38015	1.21056e-05	1.64523e-13	6.35523e-10	3.38731e-15	0.0143685	6.35109e-31	1.27522e-15	8.25082e-27	2.56454e-12	0.00532191	0.500375	0.0169221	0.260762	0.000337332	2.83848e-05	0.950368	0.0710457	2.02862e-05
money	7.03007e-12	0.0944076	0.331031	0.16367	0.993153	0.000825849	0.00627939	0.830092	0.949703	0.292755	0.820422	0.334016	0.000148587	0.0501655	0.00863863	6.71798e-11	0.227594	0.286118	4.89949e-05	0.529864	0.57612	0.657405	0.0294469	0.254967	0.00755853	0.00851791	0.829081	3.15815e-06	0.027692	0.909854	0.668179	0.030271	1.37851e-07	4.20389e-06	0.00015004	0.588118	1.12691e-07	1.82052e-05	0.000356403	5.57575e-06	0.139523	0.732589	0.00809299	0.0191463	0.820664	0.0335206	0.603194	0.468162	2.21677e-05
relig	0.00116852	0.802427	0.100769	0.0512851	0.143111	0.562918	0.520725	0.0223129	0.0914995	0.265073	0.0781121	0.926818	1.15418e-07	0.0325364	1.2372e-07	1.5778e-05	0.680017	0.468098	0.0886174	0.751532	0.977849	0.437472	0.148313	0.725211	0.894264	0.69107	0.516895	0.643638	0.881608	0.553179	0.512402	0.0445278	0.0157513	0.0165004	0.0013041	0.0139884	0.138773	0.00187046	1.48879e-05	0.000411991	0.497561	0.738914	0.500793	0.440022	0.441061	0.398472	0.855262	0.990458	0.296177
death	5.10014e-10	0.00109907	0.0139884	0.000546053	0.00024728	0.344745	0.390129	1.49492e-06	1.62361e-06	0.000171637	5.27661e-05	6.81692e-06	5.27914e-07	0.00446354	1.36865e-05	1.17899e-08	0.141834	0.327739	0.327859	0.0160068	0.00158141	0.292644	2.40532e-05	0.000720216	0.0119967	0.000533213	0.0484522	0.206673	0.890484	8.23577e-05	0.0956961	1.57437e-08	1.51809e-17	4.39534e-15	1.41053e-15	0.460832	2.26162e-13	8.36516e-13	4.51872e-09	3.2609e-07	0.847869	0.0239643	0.118989	0.00742809	0.45503	0.000630242	0.117981	0.140149	0.108265
informal	3.72893e-18	2.97383e-05	0.0021725	0.000381611	0.293634	0.0158218	0.298308	0.000195729	0.000377431	0.00029272	7.61968e-07	9.0242e-08	0.000163358	1.5097e-07	1.61879e-05	0.000287534	0.990429	0.563951	0.277849	0.0943118	1.49479e-11	7.77856e-07	1.9311e-06	0.0202933	6.09317e-05	2.22309e-05	0.00221024	2.92773e-06	0.0162582	2.01151e-08	5.51812e-08	6.77453e-11	1.08045e-05	1.20099e-14	4.53901e-10	0.00836988	0.00369772	4.06308e-10	9.81262e-05	1.51134e-05	0.900635	0.280814	0.000265004	0.00153181	0.456044	4.37145e-09	0.000498094	0.000318091	7.88007e-07
swear	1.50178e-13	2.73804e-05	0.000966607	2.87111e-06	3.99372e-06	0.894264	0.343203	3.18182e-09	1.06763e-09	2.62758e-07	4.44069e-10	1.3722e-09	6.55925e-18	0.0991543	2.33243e-14	0.00673282	0.998735	0.403326	0.00432693	0.180001	1.38617e-06	0.00456828	1.46129e-06	0.00014282	0.000332905	0.00117943	0.00743986	0.128935	0.539141	0.00037634	0.933378	2.47269e-13	7.74454e-13	9.15193e-24	1.28357e-21	0.0238191	4.22724e-06	8.36276e-15	1.2304e-12	1.88138e-07	0.824244	0.166964	0.00033866	0.0202376	0.00943366	5.00778e-07	0.131169	0.314666	0.00154726
netspeak	2.64965e-07	0.361231	0.678054	0.976368	0.0900328	0.00501371	0.800163	0.526655	0.301302	0.206206	0.200796	0.106104	5.16882e-06	2.27149e-05	0.000873816	1.00041e-06	0.918694	0.59651	0.991324	0.664348	0.138355	0.00163514	0.37014	0.341018	0.0136061	0.0105282	0.660215	0.0254551	0.057143	0.0791909	0.0115367	0.0157513	0.00115445	4.08832e-06	0.000282269	0.00560334	0.020837	1.22262e-05	1.7354e-06	2.44857e-07	0.201677	0.890579	0.527141	0.17258	0.609979	0.0793413	0.0798708	0.108372	6.77037e-06
assent	3.48482e-05	0.541148	0.821	0.839508	0.764808	0.988503	0.875416	0.0433873	0.138432	0.106966	0.0592889	0.233381	4.77291e-06	0.0108632	9.32401e-05	6.35991e-06	0.825018	0.480059	0.324109	0.667705	0.297456	0.0608837	0.0573226	0.780315	0.0326293	0.275199	0.340434	0.114145	0.387306	0.00111974	0.109919	0.000321447	5.23674e-06	0.00196284	2.23664e-07	0.0798708	0.000398244	0.0175675	0.000680159	0.000105527	0.923442	0.304414	0.0767223	0.0219492	0.462147	0.122824	0.921985	0.0219335	0.000328229
nonflu	1.6121e-07	0.182594	0.0575727	0.116773	0.28965	0.99056	0.848321	0.193503	0.327233	0.176095	0.0506488	0.0630374	0.00578781	0.0568797	0.000914976	3.21162e-05	0.43635	0.429443	0.186039	0.34284	0.00332229	0.0331463	0.0257896	0.264629	0.018422	0.032104	0.327859	0.284506	0.316273	0.0548723	0.289276	0.00245087	7.3207e-11	0.000325516	2.74885e-06	0.340562	0.000378663	0.000186012	8.8755e-08	0.00529993	0.939372	0.601483	0.0556729	0.602229	0.977237	0.0976555	0.0903294	0.493367	0.0121314
filler	0.0308396	0.09185	0.457134	0.171366	0.981983	0.430367	0.330884	0.0589217	0.0708724	0.0420492	0.0425374	0.14555	6.77037e-06	0.148458	0.000411186	0.287012	0.380902	0.482938	0.704354	0.162642	0.554918	0.0957971	0.0807908	0.118989	0.377298	0.794269	0.269117	0.756981	0.237792	0.131851	0.352228	0.0718662	0.000898075	0.0380221	0.0361637	0.174885	0.678335	0.0137408	4.31973e-05	0.0114285	0.087792	0.0964624	0.0614341	0.18306	0.304937	0.0530279	0.12941	0.983302	0.896811
AllPunc	0.493477	0.369987	0.00667075	0.00521945	0.0623799	5.96037e-08	0.00899103	6.88579e-10	5.77494e-09	0.0608711	0.00437939	0.000116165	0.778483	0.051644	0.0812206	0.0476051	0.949703	0.564932	1.66187e-06	0.256091	0.316452	1.73819e-06	0.322929	0.0280551	0.726518	0.0120832	0.0968086	0.671056	0.0296502	0.0114274	0.801968	0.0305706	0.0258049	0.156408	0.0379897	0.519504	0.0265396	0.0340338	0.104396	0.15652	0.294905	0.0502868	0.281091	0.000436612	0.515829	0.19309	0.651996	0.227144	0.495724
Period	0.00153549	7.57899e-08	1.24059e-05	2.30743e-11	0.000697111	9.96288e-36	0.806526	2.64923e-10	1.64069e-05	4.75711e-12	6.17603e-15	2.70898e-15	0.00279799	0.394226	0.00137562	0.240637	0.118014	0.048762	0.498774	0.0312818	3.29895e-05	0.253111	5.2772e-10	7.68767e-05	7.75126e-05	0.0918011	0.628908	0.256918	0.553254	5.18597e-08	0.151289	3.02469e-12	0.000846661	4.14039e-06	8.987e-11	0.188594	0.0386905	0.0353275	9.0202e-05	0.128633	0.982341	0.0657797	0.19083	0.0594158	0.00147041	1.83514e-05	0.266331	0.0106976	0.623247
Comma	4.43029e-10	0.834211	0.910662	0.243384	0.00903732	6.59155e-05	8.15946e-07	0.0819373	0.921809	0.667482	0.874432	0.318537	0.128032	0.00108654	0.0274381	0.00304952	0.337142	5.31366e-05	0.126923	0.269407	0.0685146	0.548145	0.00769434	0.755925	7.11541e-05	3.00738e-06	0.0069526	0.0569292	0.0130851	0.74583	0.0193748	0.18664	0.0228289	0.0870412	0.163454	0.0491976	0.21203	0.101936	0.102001	0.0404921	0.160069	0.745714	0.010944	0.686203	0.00758687	0.00163514	0.000496289	0.00253103	6.72982e-10
Colon	2.17983e-06	0.645833	0.469839	0.0848177	0.0434517	0.0256749	0.0269688	0.122949	0.223449	0.4782	0.489061	0.36555	0.0302135	0.0175675	0.00983856	0.000474998	0.413404	0.795651	0.806341	0.441061	0.233208	0.848833	0.748293	0.845639	0.404106	0.0630374	0.103356	0.0330972	0.0196558	0.530958	0.460331	0.714062	0.353145	0.00655419	0.37704	0.172043	0.127804	3.1411e-05	0.000313038	2.43408e-05	0.153593	0.430781	0.0144211	0.111448	0.00400892	0.035983	0.192617	0.982281	0.00595247
SemiC	0.000350537	0.283149	0.131903	0.721063	0.740332	0.0589815	0.152455	0.792851	0.741064	0.530508	0.508033	0.47245	0.000312211	0.00700643	0.000161151	0.00119788	0.937986	0.240436	0.00188225	0.0137553	0.352812	0.950505	0.544438	0.128592	0.0483406	0.16164	0.0923637	0.113363	0.369234	0.507395	0.540022	0.0139093	0.00204727	0.266235	0.00149151	0.0928251	0.0831671	0.00018483	4.55192e-07	0.0165915	0.939851	0.864368	0.0261554	0.587668	0.46639	0.0405475	0.904503	0.162397	0.00462124
QMark	0.000938398	0.507283	0.234104	0.836649	0.00817964	0.553444	9.9811e-06	0.0219263	0.99056	0.841754	0.136583	0.397034	0.827431	0.188644	0.440022	0.507547	4.72765e-06	0.0451158	0.311204	0.00319729	0.0072653	0.584511	0.0411598	0.997524	0.288391	0.0284655	5.94857e-13	0.158607	0.000132771	0.0896928	0.490296	0.933105	0.546778	0.786452	0.983533	0.866732	0.284922	0.648426	0.915118	0.313149	7.23314e-05	0.000153398	2.52091e-09	0.0645382	2.35464e-12	0.150021	0.00105997	0.246108	0.024923
Exclam	0.000767111	0.68055	0.0196158	0.600662	0.000140284	0.318488	0.451746	0.295314	0.164094	0.990458	0.485494	0.95556	0.0239259	2.33082e-10	0.168122	0.185685	0.210799	0.546023	0.352965	0.383501	0.0699704	0.297202	0.407535	0.482938	0.0607722	0.921809	0.168074	0.051476	0.0188765	0.123136	0.0303225	0.3991	0.108149	0.529864	0.208078	0.00581121	0.585414	0.000568315	0.0973598	5.18329e-06	0.295502	0.581735	0.265133	0.318823	0.57612	0.240885	0.690872	0.0258849	0.000150586
Dash	5.00953e-23	0.052162	0.720125	0.263851	0.418609	2.64581e-08	0.000355574	0.534789	0.889403	0.276227	0.457192	0.538675	2.92081e-05	0.000322679	5.47001e-05	5.87032e-07	0.398432	0.0094227	1.12843e-06	0.0429158	0.0176782	0.681604	0.00563066	0.0285248	9.21416e-06	1.11479e-06	0.000677471	0.00117656	6.00677e-05	0.993946	0.976368	0.00386943	7.3939e-07	5.23328e-05	0.000584491	0.769285	0.0443387	1.61042e-08	8.20643e-08	0.00880729	0.920163	0.0593801	2.82814e-05	0.733533	0.575094	4.48323e-05	0.0295822	0.0172718	2.84002e-10
Quote	1.27003e-12	0.051476	0.555087	0.0227893	0.0443822	0.0609454	0.438044	0.00428864	0.000666996	0.000633121	0.00019951	0.0122313	9.08921e-15	0.0305312	3.29299e-13	7.69108e-12	0.414662	0.785476	0.00202164	0.596827	0.0956032	0.0248994	0.000617091	0.0990001	0.000997272	0.00027776	0.00108739	0.135866	0.880363	0.299479	0.685392	6.63321e-06	4.01585e-11	9.09613e-10	1.74097e-09	0.000369194	9.91471e-10	5.09872e-10	2.00193e-21	1.45675e-06	0.499993	0.250169	1.90538e-05	0.116235	0.602175	0.000290613	0.126961	0.0270848	5.16511e-06
Apostro	2.41867e-10	1.57808e-17	9.93406e-13	2.0403e-17	0.0266159	0.476432	0.85461	2.6979e-10	1.41688e-14	2.59118e-14	1.06423e-12	5.23528e-15	0.0085263	0.0310684	0.0076233	0.0699454	2.10733e-07	0.915001	0.000655399	4.98237e-17	1.58489e-14	5.7209e-07	6.8846e-31	1.9677e-20	1.8363e-05	5.41867e-06	2.39788e-10	0.316452	0.0235756	0.000258328	0.370506	1.00099e-11	3.326e-06	6.29247e-07	9.95611e-06	0.201249	0.0574253	0.00145547	0.0447963	0.0218533	6.51595e-07	6.08341e-06	1.82099e-08	0.00869592	0.000910988	2.57023e-09	1.95775e-19	1.84671e-07	0.000724237
Parenth	5.48973e-30	0.00507845	0.193048	0.783596	0.0015464	1.57668e-14	0.000173978	0.058835	0.122898	0.0672999	0.161587	0.728052	4.25892e-07	0.000324104	0.00277866	1.7867e-07	0.772715	0.000439383	0.000642136	0.00229945	0.395201	0.0248143	0.0165879	0.000804033	2.991e-05	5.95157e-07	0.000297017	6.79297e-08	5.49591e-07	0.896811	0.272689	0.0333469	9.63164e-08	0.000201119	6.24965e-05	0.823716	0.0161609	9.0707e-08	0.000622552	5.82231e-08	0.900635	0.0703187	1.37444e-09	0.210078	0.0156172	8.48495e-06	0.00145996	0.0325907	1.93879e-15
OtherP	1.51039e-10	4.70013e-11	0.00163169	3.41975e-05	1.16177e-09	3.59237e-05	0.00140713	4.07528e-17	3.75526e-12	2.56078e-09	6.53219e-08	2.26457e-07	0.103477	0.000135597	0.833069	0.125167	0.200049	2.64585e-05	0.824244	9.1038e-11	0.0349999	0.243168	0.0316938	6.23134e-14	0.379127	0.31059	0.775812	1.17856e-10	0.00262023	0.000343685	0.014993	0.0335103	0.583099	0.690872	0.184294	0.445849	0.526245	0.0443695	0.998105	0.0415105	0.00877905	0.946358	0.022377	0.973774	0.305659	0.32083	0.910662	0.850851	1.00889e-07
flesch	7.62576e-08	9.4925e-12	0.0370865	0.00172564	1.74003e-05	2.10029e-53	1.51808e-23	6.20246e-07	2.65073e-08	1.17968e-15	1.54177e-12	5.97447e-09	0.398472	0.418457	0.10168	0.00888608	0.427123	1.10038e-06	0.000242019	0.000798073	0.190154	0.264629	0.0202196	4.67345e-09	0.00356783	0.00103639	0.229531	0.0218766	3.14867e-05	0.10262	0.0121688	0.165318	0.874624	0.832818	0.199208	0.218902	0.815101	0.955734	0.383079	0.997876	0.148341	0.0193325	0.0105282	0.621429	7.69728e-08	0.52712	0.126068	0.442133	7.90196e-05
gunning	2.90673e-11	3.90783e-07	0.128332	0.098749	6.08149e-05	1.13101e-96	1.62305e-09	0.0021494	0.00735875	2.19677e-08	3.29102e-06	6.79478e-05	0.456683	0.151613	0.653029	0.000908148	0.593264	1.38669e-07	3.20621e-07	0.00818708	0.836649	0.000276741	0.503231	2.6857e-06	0.00299838	5.58769e-06	0.00466478	0.00199431	1.57142e-07	0.219975	0.0105282	0.878038	0.586942	0.551279	0.463062	0.756956	0.906873	0.117147	0.784773	0.317729	0.330369	0.0432729	6.08846e-05	0.729209	3.28418e-08	0.101835	0.01133	0.915001	1.13024e-05
syll	0	0.0538018	5.38412e-06	4.80826e-14	0.525795	1.41942e-17	0.000582935	1.38835e-06	2.47725e-10	0.000239969	1.39874e-07	1.47808e-09	2.33205e-13	2.75241e-13	7.3146e-17	4.98663e-24	0.0871063	0.0062346	5.53782e-15	0.150554	1.20758e-10	8.20111e-09	4.07789e-24	0.0515905	1.63295e-19	1.32091e-31	2.02785e-21	1.91001e-18	5.05807e-14	1.71603e-05	0.00416143	7.30518e-32	1.9038e-26	3.1201e-29	2.42587e-28	0.0074717	2.36806e-12	4.96273e-24	1.73193e-17	6.65266e-17	0.0360474	4.7452e-10	5.16773e-34	1.02583e-08	0.344843	8.29247e-36	6.5403e-10	3.38846e-12	1.83827e-31
lexicon	0	0.00957747	1.04151e-06	2.57734e-15	0.456922	2.14897e-16	0.011374	6.36738e-08	2.4259e-12	1.25926e-05	2.29482e-09	1.26865e-11	6.11569e-14	6.18531e-14	2.59671e-17	1.49439e-24	0.0657797	0.013369	4.80692e-14	0.0677027	7.5448e-12	1.50314e-09	1.78093e-26	0.0106347	5.26414e-18	3.02154e-31	1.04722e-21	5.27357e-19	2.20934e-13	6.91189e-06	0.00343501	2.92867e-33	5.22672e-27	5.61405e-31	3.44994e-29	0.00498013	5.35095e-13	1.29853e-25	2.19423e-18	6.52719e-17	0.0440254	6.11388e-10	7.15142e-34	1.43805e-09	0.552598	4.12194e-37	2.15286e-10	9.22285e-13	2.16976e-31
sentence	1.11231e-66	4.9551e-07	7.85251e-08	1.54153e-16	0.00206899	0.209265	0.541148	8.57432e-12	4.32051e-17	1.73358e-12	1.4237e-14	4.39534e-15	7.01808e-10	7.09065e-09	8.02997e-13	1.89374e-07	0.00062666	0.349649	9.7749e-07	0.000422162	5.66359e-11	0.000385797	2.91543e-23	1.10966e-07	1.50931e-09	4.74363e-16	3.42476e-16	1.53038e-08	5.47879e-05	2.28937e-07	0.063293	1.53323e-30	9.7964e-23	4.75322e-22	2.545e-24	0.00229956	4.35742e-09	2.2303e-13	2.95387e-11	7.36474e-09	0.0244458	1.30173e-07	7.80607e-19	1.78242e-09	0.337654	1.30482e-23	1.04955e-07	2.23313e-10	1.45645e-12
fleschkincaid	1.44421e-11	6.5523e-08	0.208526	0.0447377	5.42895e-06	1.0598e-99	4.65139e-10	0.00032284	0.00107385	3.4292e-09	4.47409e-07	5.70695e-05	0.637021	0.2512	0.527141	0.000541708	0.50621	3.86135e-07	3.67182e-06	0.00957233	0.806887	0.0010628	0.424232	2.3952e-06	0.000380482	6.21203e-06	0.0116176	0.00118792	3.39918e-08	0.208834	0.00337247	0.641521	0.613194	0.668643	0.368807	0.647039	0.841199	0.199228	0.839508	0.393655	0.273346	0.0461734	0.000357506	0.625619	3.84866e-08	0.164521	0.00881673	0.896278	2.78078e-06
smog	1.21872e-59	0.586926	0.000248869	6.37679e-08	0.985135	0.000176153	6.033e-07	0.00690403	6.63117e-05	0.0609599	0.0202933	0.000498094	1.03184e-05	1.10099e-07	8.93944e-05	0.00012233	0.00232742	8.90357e-05	1.08095e-10	0.664088	6.68977e-07	0.00114306	1.28625e-10	0.339301	7.48086e-12	1.04611e-20	4.9582e-15	4.98108e-10	7.97718e-10	0.00432599	0.0104212	4.00656e-16	1.00186e-13	9.4925e-12	7.89672e-11	0.342389	2.22606e-05	6.12644e-07	0.000400207	0.000121064	0.0175058	7.28885e-09	7.93886e-21	2.6638e-05	0.0245759	9.63756e-19	2.08478e-06	1.54839e-07	3.9391e-14
automated	9.03427e-09	9.59564e-11	0.00538505	0.00118776	2.03843e-06	2.11813e-84	1.47602e-11	8.22755e-07	3.13639e-06	4.03172e-12	5.93999e-10	7.41279e-09	0.423959	0.132792	0.196016	0.00249079	0.398472	4.69825e-07	9.07761e-05	0.000325821	0.299479	0.0516925	0.0656578	5.97341e-09	0.00434796	0.000244523	0.0512723	0.00644198	8.55857e-06	0.0782985	0.0105282	0.175388	0.939892	0.844677	0.068123	0.663801	0.921985	0.493537	0.463596	0.605123	0.832784	0.469472	0.00284307	0.775812	7.27758e-06	0.543979	0.164162	0.931852	2.22522e-06
colemanliau	3.24291e-06	2.26467e-21	6.12483e-07	3.16559e-05	2.68793e-06	7.23543e-25	4.02592e-68	6.01208e-15	1.82753e-19	9.53432e-24	5.54414e-26	1.23717e-20	0.595233	0.11374	0.00448692	0.0726412	0.848642	1.18623e-10	0.000218029	8.23365e-08	0.0291168	0.0415105	0.000395643	4.3181e-17	2.83775e-05	9.46967e-05	0.34561	0.205335	4.90854e-05	0.277071	0.000421074	0.209694	0.847156	0.423853	0.118071	0.628232	0.246584	0.420307	0.094919	0.652909	0.151336	0.0104597	0.00178642	0.00398673	3.23493e-08	0.397326	0.748306	0.5856	5.94219e-05
linsearwrite	3.38487e-14	0.000938398	0.835449	0.531322	0.000126134	1.13876e-143	0.00528	0.0295175	0.500423	0.000583761	0.00501325	0.0346788	0.830994	0.0578699	0.99056	0.000571068	0.485048	2.83364e-06	1.12726e-07	0.15044	0.08414	2.27617e-07	0.307144	0.022394	0.00989524	7.19016e-07	0.000382957	0.000108569	4.87575e-12	0.44597	0.00510623	0.412326	0.254365	0.0831454	0.844019	0.957208	0.706317	0.0449146	0.982939	0.0787254	0.125041	0.0209471	1.64833e-06	0.0408277	1.33792e-08	0.00304952	6.61684e-05	0.445472	1.66121e-06
dale	0.345687	5.71723e-26	0.00210507	5.23852e-07	2.37366e-07	1.13812e-30	3.29671e-37	6.32621e-18	1.31701e-18	9.4387e-28	3.69497e-24	1.29306e-16	0.0257834	0.161586	7.53501e-05	0.562068	0.0257037	1.26854e-10	0.00104312	2.39816e-06	1.52331e-06	0.19301	6.5048e-08	1.39663e-15	0.499883	0.351768	0.190468	0.685038	0.00329116	7.01282e-05	0.176244	1.58953e-06	0.038275	0.00494565	0.000520291	0.00628097	0.138263	0.0157953	0.0031125	0.0946824	0.994737	0.275818	0.440172	0.017862	1.60303e-05	0.0279443	0.205738	0.00908048	0.0886312
diff	1.19796e-204	0.403326	0.000626619	1.85731e-08	0.902604	5.27043e-19	2.67701e-13	0.0782715	0.00160894	0.531322	0.0358693	0.00124353	9.28977e-11	1.72785e-10	5.77095e-11	1.7511e-21	0.262995	4.95491e-07	4.68258e-16	0.727642	2.97417e-06	8.21939e-06	6.14021e-14	0.549364	8.97149e-21	6.72998e-29	2.00851e-16	6.6243e-17	6.56187e-15	0.0040311	0.00317041	4.20817e-22	3.92929e-22	6.48235e-23	8.85905e-22	0.189088	5.02756e-09	3.81858e-17	3.736e-12	2.79006e-14	0.0876222	6.41681e-10	1.35657e-30	1.46229e-05	0.0562519	5.56258e-26	1.01832e-07	5.27171e-09	6.72998e-29
[truncated: 56 more columns]
